# Supplementary material for: Use of the Canadian CT head rule for patients on anticoagulant/anti-platelet therapy presenting with mild traumatic brain injury: prospective observational study
Source: Front Neurol. 2024 Apr 18;15:1327871. doi: 10.3389/fneur.2024.1327871 (PMC11063395; doi:10.3389/fneur.2024.1327871)
Supplement: Supplementary file 1 [file Table_1.XLSX]

## Sheet: 129430_114393_81038022_7-6-2022
Case_ID	18-years-old patients or older	mild traumatic brain injury as chief complaint	gcs two hours after trauma	medical cause of head trauma (e.g. syncope, epilepsy)	pre-trauma gcs <	pregnant women	patients with a delayed presentation (>24 hours after injury)	absence of written general consen	is the patient eligible	if no, specify	v_0010aam_doacs_specify#-1#-1	v_0010am_doacs#-1#-1	v_001pd_age#-1#-1	v_002pd_gender#-1#-1	v_003acc_cause of injury#-1#-1	v_003cc_cause of injury#-1#-1	v_004cc_meeting canadian ct head rules?#-1#-1	v_005cc_alcohol#-1#-1	v_006cc_medications#-1#-1	v_007cc_drugs#-1#-1	v_008aam_vka_specify#-1#-1	v_008am_vka#-1#-1	v_009am_heparins#-1#-1	v_011aam_antiplatelets_specify#-1#-1	v_011am_antiplatelets#-1#-1	v_012am_dual antiplatelets#-1#-1	v_013am_reason for therapy#-1#-1	v_013am_reason for therapy_specify#-1#-1	v_014aam_anti xa activity values#-1#-1	v_014am_inr/anti xa activity values#-1#-1	v_015outcomes_ct scan haemorrhage finding?#-1#-1	v_016outcomes_if yes, need for surgical intervention#-1#-1	v_017outcomes_if no need of surgery, stable to the subsequent ct scan?#-1#-1	v_018_outcomes_length of hospital stay where applicable (days)#-1#-1	v_018outcomes_length of hospital stay where applicable (days)#-1#-1
1015	1	1	1	0	0	0	0	0	0		rivaroxaban	Yes	86	F	Fall by walking		Yes	No	No	No		No	No	clopidogrel	Yes	No	e FA	ischemic heart disease		1.3	No			2	Yes
1014	1	1	1	0	0	0	0	0	0		rivaroxaban	Yes	81	F	Fall by walking		Yes	No	No	No		No	No	Acetylsalicylic acid	Yes	No	e TVP	ischemic heart disease		1.3	No			2	Yes
1013	1	1	1	0	0	0	0	0	0			No	83	M	Fall	20 gradini	Yes	No	No	No		No	No	Acetylsalicylic acid	Yes	No		ischemic heart disease			No				No
1012	1	1	1	0	0	0	0	0	0		rivaroxaban	Yes	73	M	Fall by walking		Yes	No	No	No		No	No		No	No		Thrombosis			No				No
1011	1	1	1	0	0	0	0	0	0		apixaban	Yes	87	M	Fall by walking		Yes	No	No	No		No	No		No	No		Atrial Flutter			No				No
1010	1	1	1	0	0	0	0	0	0			No	93	M	Fall by walking		Yes	No	No	No		No	No	Acetylsalicylic acid	Yes	No		ischemic heart disease			No				No
1009	1	1	1	0	0	0	0	0	0		apixaban	Yes	55	M	Fall by walking		No	No	No	No		No	No		No	No		pulmonary embolism			No				No
1008	1	1	1	0	0	0	0	0	0			No	85	F	Fall by walking		Yes	No	No	No		No	No	Acetylsalicylic acid	Yes	No		primary prevention			No				No
1007	1	1	1	0	0	0	0	0	0			No	76	F	Fall by walking		Yes	No	No	No		No	No	Acetylsalicylic acid	Yes	No		primary prevention			No				No
1006	1	1	1	0	0	0	0	0	0		apixaban	Yes	91	F	Fall by walking		Yes	No	No	No		No	No		No	No		Atrial Flutter			Yes	No	Yes	3	Yes
1005	1	1	1	0	0	0	0	0	0			No	94	F	Fall by walking		Yes	No	No	No		No	No	clopidogrel	Yes	No		ischemic heart disease			No				No
1004	1	1	1	0	0	0	0	0	0			No	78	M	Fall by walking		Yes	No	No	No		No	No	Acetylsalicylic acid	Yes	No		ischemic heart disease			No				No
1003	1	1	1	0	0	0	0	0	0		edoxaban	Yes	82	F	Fall by walking		Yes	No	No	No		No	No		No	No		Atrial Flutter			No				No
1002	1	1	1	0	0	0	0	0	0			No	79	F	Fall by walking		Yes	No	No	No		No	No	Acetylsalicylic acid	Yes	No		ischemic heart disease			No				No
1001	1	1	1	0	0	0	0	0	0		rivaroxaban	Yes	96	F	Fall by walking		No	No	No	No		No	No		No	No		Atrial Flutter			No				No
1000	1	1	1	0	0	0	0	0	0			No	76	F	Fall by walking		Yes	No	No	No	acenocoumarol	Yes	No		No	No	les con ab antifosfolipidi	Other		1.8	No				No
999	1	1	1	0	0	0	0	0	0		apixaban	Yes	87	F	Fall by walking		Yes	No	No	No		No	No		No	No		Atrial Flutter			No				No
998	1	1	1	0	0	0	0	0	0			No	80	M	Fall by walking		Yes	Yes	No	No		No	No		No	No					No				No
997	1	1	1	0	0	0	0	0	0		edoxaban	Yes	80	F	other specify	anta armadio	Yes	No	No	No		No	No		No	No		Atrial Flutter			No				No
	1	1	0	0	0	0	0	0	1	i3
996	1	1	1	0	0	0	0	0	0			No	79	M	Fall by walking		Yes	No	No	No	warfarin	Yes	No		No	No		Atrial Flutter			No				No
	1	1	1	1	0	0	0	0	1	e1
995	1	1	1	0	0	0	0	0	0			No	82	M	Fall by walking		Yes	No	No	No	acenocoumarol	Yes	No		No	No		Atrial Flutter		2.5	No				No
994	1	1	1	0	0	0	0	0	0		rivaroxaban	Yes	83	F	Fall by walking		Yes	No	No	No		No	Yes	Acetylsalicylic acid	Yes	No	e cardiopatia ischemica	Atrial Flutter			No				No
993	1	1	1	0	0	0	0	0	0			No	73	M	Fall by walking		Yes	No	No	No		No	No	Acetylsalicylic acid	Yes	No		primary prevention			No				No
991	1	1	1	0	0	0	0	0	0			No	36	M	Bicycle incident		Yes	Yes	No	No		No	No		No	No					Yes	No	Yes	5	Yes
992	1	1	1	0	0	0	0	0	0			No	89	M	Fall by walking		Yes	No	No	No		No	No	Acetylsalicylic acid	Yes	No		ischemic heart disease			No			2	Yes
990	1	1	1	0	0	0	0	0	0		rivaroxaban	Yes	77	M	Fall by walking		Yes	No	No	No		No	No		No	No		Atrial Flutter			No				No
989	1	1	1	1	1	1	1	1	1		apixaban	Yes	89	M	Fall by walking		Yes	No	No	No		No	No		No	No		Atrial Flutter			No				No
988	1	1	1	0	0	0	0	0	0		apixaban	Yes	90	M	Fall by walking		Yes	No	No	No		No	No		No	No		Atrial Flutter			No				No
987	1	1	1	0	0	0	0	0	0			No	22	M	Aggression		Yes	Yes	No	No		No	No		No	No					No				No
986	1	1	1	0	0	0	0	0	0		edoxaban	Yes	79	F	Fall by walking		Yes	No	No	No		No	No		No	No		Atrial Flutter			No				No
985	1	1	1	0	0	0	0	0	0			No	82	F	Fall by walking		Yes	No	No	No		No	No	Acetylsalicylic acid	Yes	No		ischemic heart disease			No				No
984	1	1	1	0	0	0	0	0	0			No	78	M	Car incident		Yes	No	No	No		No	No	Acetylsalicylic acid	Yes	No		ischemic heart disease			No			2	Yes
983	1	1	1	0	0	0	0	0	0			No	94	M	Fall by walking		Yes	No	No	No		No	No	clopidogrel	Yes	No		ischemic heart disease			No			3	Yes
982	1	1	1	0	0	0	0	0	0			No	73	M	Fall by walking		Yes	No	No	No	warfarin	Yes	No	Acetylsalicylic acid	Yes	No	#NAME?	Atrial Flutter		2	No				No
981	1	1	1	0	0	0	0	0	0			No	84	M	Fall by walking		Yes	No	No	No		No	No	Acetylsalicylic acid	Yes	No		ischemic heart disease			No				No
296	1	1	1	0	0	0	0	0	0		rivaroxaban	Yes	91	F	Fall by walking		Yes	No	No	No		No	No		No	No		Atrial Flutter			No				No
45	1	1	1	0	0	0	0	0	0		edoxaban	Yes	78	M	Fall by walking		Yes	No	No	No		No	No		No	No	30 mg	Atrial Flutter			No				No
84	1	1	1	0	0	0	0	0	0		apixaban	Yes	87	F	Fall by walking		No	No	No	No		No	No		No	No	5 mg x 2	Atrial Flutter		1.4	No				No
980	1	1	1	0	0	0	0	0	0			No	93	F	Fall by walking		No	No	No	No	acenocoumarol	Yes	No		No	No		Atrial Flutter		1.6	No				No
979	1	1	1	0	0	0	0	0	0			No	56	M	Fall by walking		Yes	No	No	No		No	No		No	No					No				No
978	1	1	1	0	0	0	0	0	0			No	51	M	other specify	caduta di grave	Yes	No	No	No		No	No		No	No					No				No
977	1	1	1	0	0	0	0	0	0		rivaroxaban	Yes	81	M	Fall by walking		Yes	No	No	No		No	No		No	No		Atrial Flutter			No				No
976	1	1	1	0	0	0	0	0	0			No	74	M	Car incident		Yes	No	No	No		No	No		No	No					No				No
975	1	1	1	0	0	0	0	0	0		rivaroxaban	Yes	55	F	Fall by walking		Yes	No	No	No		No	No		No	No		Atrial Flutter			No				No
974	1	1	1	0	0	0	0	0	0		rivaroxaban	Yes	74	M	Fall by walking		Yes	No	No	No		No	No		No	No		Atrial Flutter			No				No
973	1	1	1	0	0	0	0	0	0			No	46	M	Moto incident		Yes	No	No	No		No	No		No	No					No				No
972	1	1	1	0	0	0	0	0	0			No	79	M	Fall by walking		Yes	No	No	No		No	No		No	No					No				No
971	1	1	1	0	0	0	0	0	0			No	79	F	Fall by walking		No	No	No	No		No	No	Acetylsalicylic acid	Yes	Yes	clopidogrel	ischemic heart disease			No				No
970	1	1	1	0	0	0	0	0	0			No	70	M	Fall	1.5m	Yes	No	No	No		No	No		No	No					No				No
969	1	1	1	0	0	0	0	0	0		rivaroxaban	Yes	91	F	Fall by walking		No	No	No	No		No	No		No	No		Atrial Flutter			No			6	Yes
968	1	1	1	0	0	0	0	0	0			No	46	F	Fall by walking		Yes	No	No	No		No	No		No	No					No				No
967	1	1	1	0	0	0	0	0	0			No	39	M	Fall by walking		Yes	No	No	No		No	No		No	No					No				No
966	1	1	1	0	0	0	0	0	0			No	49	M	Fall by walking		Yes	Yes	No	No		No	No		No	No					No				No
965	1	1	1	0	0	0	0	0	0			No	86	M	Fall by walking		Yes	No	No	No		No	No	clopidogrel	Yes	No		ischemic heart disease			No				No
964	1	1	1	0	0	0	0	0	0		apixaban	Yes	85	M	Fall by walking		Yes	No	No	No		No	No	Acetylsalicylic acid	Yes	No	e cpi; pregresso ematoma sottodurale	Atrial Flutter			Yes	No	Yes		Yes
963	1	1	1	0	0	0	0	0	0			No	95	F	Fall by walking		Yes	No	No	No		No	No	Acetylsalicylic acid	Yes	No		ischemic heart disease			No				No
962	1	1	1	0	0	0	0	0	0			No	49	M	Fall by walking		Yes	No	No	No		No	No		No	No					No				No
961	1	1	1	0	0	0	0	0	0			No	83	F	Fall by walking		Yes	No	No	No		No	No	Acetylsalicylic acid	Yes	No		primary prevention			No				No
960	1	1	1	0	0	0	0	0	0			No	86	F	Fall by walking		No	No	No	No		No	No	clopidogrel	Yes	No		ischemic heart disease			No				No
959	1	1	1	0	0	0	0	0	0			No	85	F	Fall by walking		Yes	No	No	No		No	No	Acetylsalicylic acid	Yes	No		primary prevention			No				No
958	1	1	1	0	0	0	0	0	0			No	78	M	Fall by walking		No	No	No	No		No	No	Acetylsalicylic acid	Yes	No		ischemic heart disease			No				No
957	1	1	1	0	0	0	0	0	0			No	79	M	Fall by walking		Yes	No	No	No		No	No	clopidogrel	Yes	No		ischemic heart disease			No				No
956	1	1	1	0	0	0	0	0	0			No	68	F	Fall by walking		Yes	No	No	No		No	No		No	No					Yes	No	Yes	3	Yes
955	1	1	1	0	0	0	0	0	0		rivaroxaban	Yes	84	M	Fall by walking		Yes	No	No	No		No	No	clopidogrel	Yes	No	e fa	ischemic heart disease			No			5	Yes
954	1	1	1	0	0	0	0	0	0			No	84	M	Fall by walking		Yes	No	No	No		No	No	Acetylsalicylic acid	Yes	No		ischemic heart disease			No				No
953	1	1	1	0	0	0	0	0	0			No	94	F	Fall by walking		Yes	No	No	No		No	No		No	No					No				No
952	1	1	1	0	0	0	0	0	0			No	48	F	Fall by walking		Yes	No	No	No		No	No		No	No					No				No
951	1	1	1	0	0	0	0	0	0			No	77	M	Fall by walking		Yes	No	No	No	acenocoumarol	Yes	No	Acetylsalicylic acid	Yes	No	e FA	ischemic heart disease		2.2	No			7	Yes
950	1	1	1	0	0	0	0	0	0		apixaban	Yes	91	F	Fall by walking		No	No	No	No		No	No	Acetylsalicylic acid	Yes	No	e FA	ischemic heart disease			No			tornata il giorno dopo seconda tc negativa	No
949	1	1	1	0	0	0	0	0	0			No	30	M	Fall	4m	Yes	No	No	No		No	No		No	No					No				No
948	1	1	1	0	0	0	0	0	0			No	79	F	Fall by walking		Yes	No	No	No		No	No		No	No					No				No
947	1	1	1	0	0	0	0	0	0			No	97	F	Fall by walking		Yes	No	No	No		No	No		No	No					No				No
946	1	1	1	0	0	0	0	0	0			No	51	M	Aggression		Yes	No	No	No		No	No		No	No					No				No
	1	0	1	1	0	0	0	0	1	i2
945	1	1	1	0	0	0	0	0	0			No	27	F	Fall	circa 3 m	Yes	No	No	No		No	No		No	No					No				No
944	1	1	1	0	0	0	0	0	0			No	49	M	Fall by walking		Yes	Yes	No	No		No	No		No	No					No				No
943	1	1	1	0	0	0	0	0	0		apixaban	Yes	64	M	Fall by walking		Yes	Yes	No	No		No	No		No	No		Atrial Flutter			No	No	No		No
942	1	1	1	0	0	0	0	0	0			No	65	M	Fall	3m	Yes	No	No	No		No	No		No	No					No				No
941	1	1	1	0	0	0	0	0	0		rivaroxaban	Yes	84	M	Fall by walking		No	No	No	No		No	No		No	No		Atrial Flutter			No				No
940	1	1	1	0	0	0	0	0	0		apixaban	Yes	80	F	Fall by walking		Yes	No	No	No		No	No		No	No		Thrombosis			No			7	Yes
939	1	1	1	0	0	0	0	0	0			No	58	M	Fall	una scalinata circa 3 m	Yes	Yes	No	No		No	No		No	No					No				No
938	1	1	1	0	0	0	0	0	0			No	43	M	Fall	2m	Yes	No	No	No		No	No		No	No					No				No
937	1	1	1	0	0	0	0	0	0			No	60	F	Fall by walking		Yes	No	No	No		No	No		No	No					No				No
936	1	1	1	0	0	0	0	0	0		rivaroxaban	Yes	89	F	Fall by walking		No	No	No	No		No	No		No	No		Atrial Flutter			No				No
935	1	1	1	0	0	0	0	0	0		rivaroxaban	Yes	91	F	Fall by walking		No	No	No	No		No	No		No	No		Atrial Flutter			No				No
932	1	1	1	0	0	0	0	0	0		apixaban	Yes	73	M	other specify	caduto dal letto	No	No	No	No		No	No		No	No		Atrial Flutter			No				No
934	1	1	1	0	0	0	0	0	0		rivaroxaban	Yes	85	F	Fall by walking		Yes	No	No	No		No	No		No	No		Atrial Flutter			No				No
933	1	1	1	0	0	0	0	0	0			No	26	F	Fall by walking		Yes	No	No	No		No	No		No	No					No				No
931	1	1	1	0	0	0	0	0	0			No	59	M	Moto incident		Yes	No	No	No		No	No		No	No					No				No
930	1	1	1	0	0	0	0	0	0			No	73	F	Fall by walking		Yes	No	No	No		No	No		No	No					No				No
929	1	1	1	0	0	0	0	0	0			No	85	F	Fall by walking		Yes	No	No	No	acenocoumarol	Yes	No		No	No					No				No
928	1	1	1	0	0	0	0	0	0		apixaban	Yes	90	F	Fall by walking		Yes	No	No	No		No	No		No	No		Atrial Flutter			No				No
927	1	1	1	0	0	0	0	0	0			No	81	M	Fall by walking		Yes	No	No	No		No	No	clopidogrel	Yes	No		ischemic heart disease			No			3	Yes
926	1	1	1	0	0	0	0	0	0			No	41	M	Aggression		Yes	No	No	No		No	No		No	No					No				No
925	1	1	1	0	0	0	0	0	0			No	78	M	Fall by walking		Yes	No	No	No		No	No		No	No					No				No
924	1	1	1	0	0	0	0	0	0			No	33	M	Aggression		Yes	No	No	No		No	No		No	No					No				No
923	1	1	1	0	0	0	0	0	0			No	65	M	Fall	2m	Yes	No	No	No		No	No		No	No					No				No
922	1	1	1	0	0	0	0	0	0			No	97	M	Fall by walking		Yes	No	No	No		No	No	Acetylsalicylic acid	Yes	No		ischemic heart disease			No			2	Yes
921	1	1	1	0	0	0	0	0	0			No	24	M	Car incident		Yes	No	No	No		No	No		No	No					No			3	Yes
920	1	1	1	0	0	0	0	0	0		apixaban	Yes	83	F	Fall by walking		Yes	No	No	No		No	No		No	No		Atrial Flutter			No				No
919	1	1	1	0	0	0	0	0	0			No	80	M	Fall by walking		Yes	No	No	No	acenocoumarol	Yes	No		No			Atrial Flutter		1.7	No				No
918	1	1	1	0	0	0	0	0	0			No	72	F	Fall by walking		Yes	No	No	No		No	No		No	No					No				No
917	1	1	1	0	0	0	0	0	0			No	46	F	Bicycle incident		Yes	No	No	No		No	No		No	No					No				No
916	1	1	1	0	0	0	0	0	0			No	65	M	Fall by walking		Yes	Yes	No	No		No	No		No	No					No				No
915	1	1	1	0	0	0	0	0	0			No	34	M	Fall by walking		Yes	Yes	No	Yes		No	No		No	No					No				No
914	1	1	1	0	0	0	0	0	0			No	76	M	Fall by walking		Yes	No	No	No		No	No	Acetylsalicylic acid	Yes	No		ischemic heart disease			No				No
913	1	1	1	0	0	0	0	0	0			No	90	F	Fall by walking		Yes	No	No	No		No	No	Acetylsalicylic acid	Yes	No					No			5	Yes
912	1	1	1	0	0	0	0	0	0			No	70	F	Fall by walking		Yes	No	No	No		No	No	Acetylsalicylic acid	Yes	No		ischemic heart disease			No				No
	1	1	1	1	0	0	0	0	1	i3
911	1	1	1	0	0	0	0	0	0			No	87	F	Fall by walking		Yes	No	No	No		No	No		No	No					No				No
910	1	1	1	0	0	0	0	0	0			No	31	M	Fall by walking		Yes	No	No	No		No	No		No	No					No				No
909	1	1	1	0	0	0	0	0	0			No	24	M	Fall by walking		Yes	Yes	No	No		No	No		No	No					No				No
908	1	1	1	0	0	0	0	0	0		apixaban	Yes	82	M	Fall by walking		No	No	No	No		No	No		No	No		Atrial Flutter			No				No
907	1	1	1	0	0	0	0	0	0			No	67	M	Moto incident		Yes	No	No	No		No	No		No	No					Yes	No	Yes	4	Yes
905	1	1	1	0	0	0	0	0	0			No	62	F	Fall by walking		Yes	No	No	No	warfarin	Yes	No		No	No		pulmonary embolism		5.6	No				No
906	1	1	1	0	0	0	0	0	0			No	79	M	Fall by walking		Yes	No	No	No		No	No		No	No					No				No
904	1	1	1	0	0	0	0	0	0		rivaroxaban	Yes	87	F	Fall by walking		Yes	No	No	No		No	No		No	No		Atrial Flutter			No				No
903	1	1	1	0	0	0	0	0	0			No	59	M	Fall by walking		No	No	No	No		No	No	Acetylsalicylic acid	Yes	No		ischemic heart disease			No				No
902	1	1	1	0	0	0	0	0	0			No	39	M	Fall by walking		Yes	Yes	No	Yes		No	No		No	No					No				No
901	1	1	1	0	0	0	0	0	0			No	85	F	Fall	6m	Yes	No	No	No		No	No		No	No					Yes	No	Yes	5	Yes
900	1	1	1	0	0	0	0	0	0			No	57	F	Fall by walking		Yes	Yes	No	No		No	No		No	No					No				No
899	1	1	1	0	0	0	0	0	0		rivaroxaban	Yes	81	F	Fall by walking		Yes	No	No	No		No	No	clopidogrel	Yes	No	e FA	ischemic heart disease		1.9	No				No
898	1	1	1	0	0	0	0	0	0			No	21	M	Moto incident		Yes	No	No	No		No	No		No	No					No				No
897	1	1	1	0	0	0	0	0	0			No	64	F	Fall by walking		Yes	Yes	No	No		No	No	Acetylsalicylic acid	Yes	No		ischemic heart disease			No				No
896	1	1	1	0	0	0	0	0	0			No	87	M	Fall by walking		Yes	No	No	No	warfarin	Yes	No		No	No				1.2	No				No
895	1	1	1	0	0	0	0	0	0			No	77	M	Fall by walking		Yes	No	No	No		No	No	Acetylsalicylic acid	Yes	No		ischemic heart disease			No				No
894	1	1	1	0	0	0	0	0	0			No	46	F	Fall by walking		Yes	No	No	No		No	No		No	No					No				No
893	1	1	1	0	0	0	0	0	0			No	37	F	Fall by walking		Yes	No	No	No		No	No		No	No					No				No
892	1	1	1	0	0	0	0	0	0		apixaban	Yes	68	M	Fall by walking		Yes	No	No	No		No	No		No	No		Atrial Flutter			No				No
891	1	1	1	0	0	0	0	0	0			No	46	M	Fall by walking		Yes	No	No	No		No	No		No	No					No				No
890	1	1	1	0	0	0	0	0	0			No	49	M	Fall by walking		Yes	No	No	No		No	No		No	No					No				No
889	1	1	1	0	0	0	0	0	0			No	85	F	Fall by walking		Yes	No	No	No		No	No	Acetylsalicylic acid	Yes	No		primary prevention			No				No
888	1	1	1	0	0	0	0	0	0			No	92	F	Fall by walking		Yes	No	No	No		No	No		No	No					No				No
887	1	1	1	0	0	0	0	0	0		apixaban	Yes	89	F	Fall by walking		Yes	No	No	No		No	No		No	No		Atrial Flutter			No				No
886	1	1	1	0	0	0	0	0	0			No	87	F	Fall by walking		Yes	No	No	No		No	No		No	No					No			10	Yes
	1	1	1	1	0	0	0	0	1	e1
885	1	1	1	0	0	0	0	0	0			No	75	M	Fall by walking		Yes	No	No	No		No	No	Acetylsalicylic acid	Yes	No		ischemic heart disease			No				No
884	1	1	1	0	0	0	0	0	0			No	50	F	Fall by walking		Yes	No	No	No		No	No		No	No					No				No
883	1	1	1	0	0	0	0	0	0			No	42	F	Fall by walking		Yes	Yes	No	Yes		No	No		No	No					No				No
882	1	1	1	0	0	0	0	0	0			No	28	M	Moto incident		Yes	No	No	No		No	No		No	No					No				No
881	1	1	1	0	0	0	0	0	0			No	63	F	Fall by walking		Yes	Yes	No	No		No	No		No	No					Yes	No	Yes	3	Yes
880	1	1	1	0	0	0	0	0	0			No	85	F	Fall by walking		No	No	No	No	warfarin	Yes	No		No	No		Atrial Flutter		1.9	No				No
879	1	1	1	0	0	0	0	0	0			No	80	M	Fall by walking		Yes	No	No	No		No	No		No	No					No				No
878	1	1	1	0	0	0	0	0	0			No	29	M	Car incident		Yes	No	No	No		No	No		No	No					No				No
877	1	1	1	0	0	0	0	0	0			No	20	M	Car incident		Yes	No	No	No		No	No		No	No					No				No
876	1	1	1	0	0	0	0	0	0			No	42	M	Aggression		Yes	No	No	No		No	No		No	No					No				No
875	1	1	1	0	0	0	0	0	0			No	29	M	Aggression		Yes	No	No	No		No	No		No	No					No				No
874	1	1	1	0	0	0	0	0	0			No	60	M	Fall by walking		Yes	No	No	No		No	No		No	No					No				No
873	1	1	1	0	0	0	0	0	0		apixaban	Yes	58	M	Fall by walking		No	No	No	No		No	No		No	No		Atrial Flutter			No				No
872	1	1	1	0	0	0	0	0	0			No	76	F	Fall by walking		Yes	No	No	No		No	No	Acetylsalicylic acid	Yes	No		primary prevention			No			4	Yes
871	1	1	1	0	0	0	0	0	0			No	51	M	Moto incident		Yes	No	No	No		No	No		No	No					No			3	Yes
870	1	1	1	0	0	0	0	0	0			No	88	M	Fall by walking		Yes	No	No	No		No	No	Acetylsalicylic acid	Yes	No		ischemic heart disease			No				No
	1	1	1	1	0	0	0	0	1	E1
869	1	1	1	0	0	0	0	0	0			No	77	M	Fall by walking		Yes	No	No	No		No	No	Acetylsalicylic acid	Yes	No		ischemic heart disease			No				No
868	1	1	1	0	0	0	0	0	0			No	78	M	Fall by walking		Yes	No	No	No	warfarin	Yes	No		No	No		Atrial Flutter			No				No
867	1	1	1	0	0	0	0	0	0			No	82	F	Fall	rampa di scale	Yes	No	No	No		No	No		No	No	piccolo ematoma sottodurale				Yes	No	Yes	4	Yes
866	1	1	1	0	0	0	0	0	0		rivaroxaban	Yes	79	M	Fall by walking		Yes	No	No	No		No	No		No	No		Atrial Flutter			No				No
	1	1	1	0	0	0	1	0	1	E4
865	1	1	1	0	0	0	0	0	0			No	61	F	Fall	una rampa di scale	Yes	No	No	No		No	No		No	No					No				No
864	1	1	1	0	0	0	0	0	0			No	72	M	Fall by walking		Yes	No	No	No		No	No	Acetylsalicylic acid	Yes	No		ischemic heart disease			No			3	Yes
863	1	1	1	0	0	0	0	0	0		apixaban	Yes	90	F	Fall by walking		No	No	No	No		No	No		No	No		Atrial Flutter			No				No
862	1	1	1	0	0	0	0	0	0		edoxaban	Yes	83	M	Fall by walking		No	No	No	No		No	No		No	No		Atrial Flutter			No			2	Yes
861	1	1	1	0	0	0	0	0	0			No	81	F	Fall by walking		Yes	No	No	No	acenocoumarol	Yes	No		No	No		Atrial Flutter		1.7	No			3	Yes
860	1	1	1	0	0	0	0	0	0		apixaban	Yes	91	F	Fall by walking		No	No	No	No		No	No		No	No		Atrial Flutter			No				No
859	1	1	1	0	0	0	0	0	0		rivaroxaban	Yes	88	F	Fall by walking		No	No	No	No		No	No		No	No		Atrial Flutter			No				No
858	1	1	1	0	0	0	0	0	0			No	42	F	Fall by walking		Yes	No	No	No		No	No		No	No					No				No
857	1	1	1	0	0	0	0	0	0			No	65	M	Fall by walking		Yes	Yes	No	No		No	No		No	No					No				No
856	1	1	1	0	0	0	0	0	0			No	64	F	Fall by walking		Yes	No	No	No		No	No		No	No					No				No
855	1	1	1	0	0	0	0	0	0			No	37	M	Car incident		Yes	Yes	No	No		No	No		No	No					No				No
854	1	1	1	0	0	0	0	0	0			No	57	M	Fall by walking		Yes	No	No	No	warfarin	Yes	No		No	No		Atrial Flutter			No				No
853	1	1	1	0	0	0	0	0	0			No	91	M	Fall by walking		Yes	No	No	No		No	No		No	No					No				No
852	1	1	1	0	0	0	0	0	0			No	74	M	Fall by walking		Yes	No	No	No	acenocoumarol	Yes	No		No	No		Atrial Flutter		1.8	No				No
851	1	1	1	0	0	0	0	0	0		apixaban	Yes	98	F	Fall by walking		Yes	No	No	No		No	No		No	No		Atrial Flutter			No				No
850	1	1	1	0	0	0	0	0	0			No	49	F	Fall by walking		Yes	No	Yes	Yes		No	No		No	No					No				No
849	1	1	1	0	0	0	0	0	0		apixaban	Yes	87	F	Fall by walking		Yes	No	No	No		No	No		No	No		Atrial Flutter			No			2	Yes
848	1	1	1	0	0	0	0	0	0			No	96	F	Fall by walking		Yes	No	No	No		No	No		No	No					No				No
847	1	1	1	0	0	0	0	0	0			No	77	F	Fall by walking		Yes	Yes	No	No		No	No		No	No					No				No
846	1	1	1	0	0	0	0	0	0			No	60	M	Fall by walking		Yes	No	No	No		No	No		No	No					No				No
845	1	1	1	0	0	0	0	0	0			No	70	F	Aggression		Yes	No	No	No		No	No		No	No					No				No
844	1	1	1	0	0	0	0	0	0			No	85	F	Fall by walking		Yes	No	No	No		No	No	Acetylsalicylic acid	Yes	No		ischemic heart disease			No				No
843	1	1	1	0	0	0	0	0	0			No	91	F	Fall by walking		Yes	No	No	No		No	No	Acetylsalicylic acid	Yes	No		ischemic heart disease			No				No
842	1	1	1	0	0	0	0	0	0			No	31	F	Aggression		Yes	No	No	No		No	No		No	No					No				No
841	1	1	1	0	0	0	0	0	0			No	61	F	Fall by walking		Yes	Yes	No	No		No	No		No	No					No				No
840	1	1	1	0	0	0	0	0	0			No	34	M	Fall by walking		Yes	Yes	No	No		No	No		No	No					No				No
839	1	1	1	0	0	0	0	0	0			No	81	F	Fall by walking		Yes	No	No	No		No	No		No	No					No				No
838	1	1	1	0	0	0	0	0	0			No	42	F	Fall by walking		Yes	No	No	No		No	No		No	No					No				No
837	1	1	1	0	0	0	0	0	0			No	18	M	other specify	incidente sportivo	Yes	No	No	No		No	No		No	No					No				No
836	1	1	1	0	0	0	0	0	0			No	72	F	Fall by walking		Yes	No	No	No		No	No		No	No					No				No
835	1	1	1	0	0	0	0	0	0			No	36	M	Moto incident		Yes	No	No	No		No	No		No	No					No				No
834	1	1	1	0	0	0	0	0	0		rivaroxaban	Yes	72	M	Fall by walking		Yes	No	No	No		No	No		No	No		Atrial Flutter		4.1	No				No
833	1	1	1	0	0	0	0	0	0			No	43	M	Fall by walking		Yes	No	No	No		No	No		No	No					No				No
832	1	1	1	0	0	0	0	0	0			No	45	M	Aggression		Yes	No	No	No		No	No		No	No					No	No	Yes	3	Yes
831	1	1	1	0	0	0	0	0	0			No	84	F	Fall by walking		Yes	No	No	No		No	No	Acetylsalicylic acid	Yes	No		primary prevention			No				No
830	1	1	1	0	0	0	0	0	0		apixaban	Yes	86	F	Fall by walking		Yes	No	No	No		No	No		No	No	pregresso ictus	Other		1.5	No			2	Yes
829	1	1	1	0	0	0	0	0	0			No	61	F	Fall by walking		Yes	Yes	No	No		No	No		No	No					Yes	No	Yes	4	Yes
828	1	1	1	0	0	0	0	0	0			No	54	M	Fall by walking		Yes	Yes	No	No		No	No		No	No					No				No
827	1	1	1	0	0	0	0	0	0			No	59	M	Fall	4 m	No	No	No	No		No	No	Acetylsalicylic acid	Yes	No		ischemic heart disease			No			5	Yes
826	1	1	1	0	0	0	0	0	0			No	18	F	Fall by walking		Yes	No	No	No		No	No		No	No					No				No
825	1	1	1	0	0	0	0	0	0			No	95	F	Fall by walking		Yes	No	No	No		No	No		No	No					No				No
824	1	1	1	0	0	0	0	0	0			No	36	M	Car incident		Yes	No	No	No		No	No		No	No					No				No
823	1	1	1	0	0	0	0	0	0			No	70	M	Fall by walking		Yes	No	No	No		No	No		No	No					No			3	Yes
822	1	1	1	0	0	0	0	0	0			No	53	M	Moto incident		Yes	No	No	No		No	No		No	No					No			10	Yes
821	1	1	1	0	0	0	0	0	0			No	45	M	Car incident		Yes	No	No	No		No	No		No	No					No				No
820	1	1	1	0	0	0	0	0	0			No	56	M	Fall by walking		Yes	No	No	No		No	No		No	No					No				No
819	1	1	1	0	0	0	0	0	0			No	73	M	Fall by walking		Yes	Yes	No	No		No	No	Acetylsalicylic acid	Yes	No		primary prevention			No				No
815	1	1	1	0	0	0	0	0	0			No	69	M	Fall by walking		Yes	Yes	No	No		No	No		No	No					No				No
818	1	1	1	0	0	0	0	0	0			No	99	F	Fall by walking		Yes	No	No	No		No	No	Acetylsalicylic acid	Yes	No		primary prevention			No				No
817	1	1	1	0	0	0	0	0	0			No	35	M	Aggression		Yes	No	No	No		No	No		No	No					No				No
816	1	1	1	0	0	0	0	0	0		rivaroxaban	Yes	85	F	Fall by walking		Yes	No	No	No		No	No	Acetylsalicylic acid	Yes		e arteriopatia arti inferiori	ischemic heart disease			No				No
814	1	1	1	0	0	0	0	0	0			No	92	F	Fall by walking		Yes	No	No	No		No	No		No	No					No				No
813	1	1	1	0	0	0	0	0	0			No	44	M	other specify	impatto ad elevata cinetica con teleferica	Yes	No	No	No		No	No		No	No					No				No
812	1	1	1	0	0	0	0	0	0			No	63	M	Fall by walking		Yes	No	No	No		No	No		No	No					No				No
811	1	1	1	0	0	0	0	0	0			No	36	M	Car incident		Yes	No	No	No		No	No		No	No					No				No
810	1	1	1	0	0	0	0	0	0			No	18	F	other specify	scontro di testa durante sport	Yes	No	No	No		No	No		No	No					No				No
809	1	1	1	0	0	0	0	0	0			No	23	M	other specify	caduta di grave (sasso da elicottero)	Yes	No	No	No		No	No		No	No					No				No
808	1	1	1	0	0	0	0	0	0			No	68	M	Car incident		Yes	No	No	No		No	No	Acetylsalicylic acid	Yes	No		ischemic heart disease			No				No
807	1	1	1	0	0	0	0	0	0			No	82	M	Fall by walking		Yes	No	No	No		No	No	Acetylsalicylic acid	Yes	No		ischemic heart disease			No				No
806	1	1	1	0	0	0	0	0	0			No	50	F	Fall by walking		Yes	No	No	No		No	No		No	No					No				No
805	1	1	1	0	0	0	0	0	0			No	37	M	Fall by walking		Yes	Yes	No	No		No	No		No	No					No				No
804	1	1	1	0	0	0	0	0	0			No	45	F	Fall by walking		Yes	No	No	No		No	No		No	No					No				No
803	1	1	1	0	0	0	0	0	0			No	32	M	Fall by walking		Yes	No	No	No		No	No		No	No					No				No
802	1	1	1	0	0	0	0	0	0			No	45	F	other specify	caduta da cavallo	Yes	No	No	No		No	No		No	No					No				No
801	1	1	1	0	0	0	0	0	0			No	51	M	Fall by walking		Yes	Yes	No	No		No	No		No	No					No				No
800	1	1	1	0	0	0	0	0	0			No	63	M	Fall by walking		Yes	Yes	No	No		No	No		No	No					No				No
799	1	1	1	0	0	0	0	0	0			No	74	M	other specify	caduta in circostanze non chiare	Yes	Yes	No	No		No	No		No	No					No				No
798	1	1	1	0	0	0	0	0	0			No	68	F	Car incident		Yes	No	No	No		No	No		No	No					No				No
797	1	1	1	0	0	0	0	0	0			No	84	F	Fall by walking		Yes	No	No	No	acenocoumarol	Yes	No		No	No				2.7	No				No
796	1	1	1	0	0	0	0	0	0			No	83	F	Fall by walking		Yes	No	No	No		No	No		No	No					No				No
795	1	1	1	0	0	0	0	0	0			No	21	F	Fall by walking		Yes	No	No	No		No	No		No	No					No				No
794	1	1	1	0	0	0	0	0	0			No	91	F	Fall by walking		Yes	No	No	No		No	No	Acetylsalicylic acid	Yes	No		ischemic heart disease			No				No
793	1	1	1	0	0	0	0	0	0			No	88	M	Fall by walking		Yes	No	No	No		No	No	clopidogrel	Yes	No		ischemic heart disease			No				No
792	1	1	1	0	0	0	0	0	0			No	22	F	Car incident		Yes	No	No	No		No	No		No	No					No				No
791	1	1	1	0	0	0	0	0	0			No	85	M	Fall by walking		Yes	No	No	No		No	No		No	No					No				No
790	1	1	1	0	0	0	0	0	0			No	73	F	Fall by walking		Yes	No	No	No		No	No	Acetylsalicylic acid	Yes	No		ischemic heart disease			No				No
789	1	1	1	0	0	0	0	0	0			No	19	M	Fall by walking		Yes	No	No	No		No	No		No	No					No				No
788	1	1	1	0	0	0	0	0	0		edoxaban	Yes	71	F	Fall by walking		Yes	No	No	No		No	No		No	No	pregresso ictus	Other			No				No
787	1	1	1	0	0	0	0	0	0			No	70	M	Fall by walking		Yes	No	No	No		No	No	Acetylsalicylic acid	Yes	Yes	clopidogrel				No				No
786	1	1	1	0	0	0	0	0	0			No	56	F	Fall by walking		Yes	Yes	No	No		No	No		No	No					No			2	Yes
785	1	1	1	0	0	0	0	0	0			No	50	F	Fall by walking		Yes	No	No	No		No	No		No	No					No				No
784	1	1	1	0	0	0	0	0	0			No	94	F	Fall by walking		Yes	No	No	No	acenocoumarol	Yes	No		No	No				2.5	No				No
783	1	1	1	0	0	0	0	0	0			No	71	F	Fall by walking		Yes	No	No	No		No	No		No	No					No				No
782	1	1	1	0	0	0	0	0	0			No	54	F	Fall by walking		Yes	No	No	No		No	No		No	No					No				No
781	1	1	1	0	0	0	0	0	0			No	74	F	Fall by walking		Yes	No	No	No		No	No		No	No					No				No
780	1	1	1	0	0	0	0	0	0			No	21	M	other specify	caduta in snowboard	Yes	No	No	No		No	No		No	No					No				No
779	1	1	1	0	0	0	0	0	0			No	54	F	Bicycle incident		Yes	No	No	No		No	No		No	No					No				No
778	1	1	1	0	0	0	0	0	0			No	86	M	Fall by walking		Yes	No	No	No		No	No	Acetylsalicylic acid	Yes	No		ischemic heart disease			No			2	Yes
777	1	1	1	0	0	0	0	0	0			No	56	M	Car incident		Yes	No	No	No		No	No		No	No					No			3	Yes
776	1	1	1	0	0	0	0	0	0		rivaroxaban	Yes	57	M	Fall by walking		Yes	Yes	No	No		No	No		No	No	grave cardiopatia dilatativa	Other			No			2	Yes
775	1	1	1	0	0	0	0	0	0		rivaroxaban	Yes	78	F	Fall by walking		Yes	No	No	No		No	No		No	No		pulmonary embolism	0.23	1.1	No			2	Yes
774	1	1	1	0	0	0	0	0	0			No	87	F	Fall by walking		Yes	No	No	No		No	No		No	No					No				No
	1	0	1	0	0	0	0	0	1	I2
773	1	1	1	0	0	0	0	0	0			No	79	M	Fall by walking		Yes	No	No	No		No	No	Acetylsalicylic acid	Yes	No		primary prevention			No				No
772	1	1	1	0	0	0	0	0	0		rivaroxaban	Yes	86	F	Fall by walking		Yes	No	No	No		No	No		No	No	infarto renale pregresso di ndd	Other			No				No
771	1	1	1	0	0	0	0	0	0			No	85	F	Fall by walking		Yes	Yes	No	No		No	No		No	No					No				No
770	1	1	1	0	0	0	0	0	0		apixaban	Yes	97	F	Fall by walking		Yes	No	No	No		No	No	Acetylsalicylic acid	Yes	No	e cardiopatia ischemica	Atrial Flutter			No			2	Yes
769	1	1	1	0	0	0	0	0	0			No	42	F	Fall by walking		No	Yes	No	No		No	No		No	No					No				No
768	1	1	1	0	0	0	0	0	0			No	55	F	Fall by walking		Yes	No	No	No		No	No		No	No					No				No
767	1	1	1	0	0	0	0	0	0			No	83	F	Fall by walking		Yes	No	No	No	acenocoumarol	Yes	No		No	No		Atrial Flutter		3.4	No				No
766	1	1	1	0	0	0	0	0	0		rivaroxaban	Yes	73	F	Fall by walking		Yes	Yes	No	No		No	No		No	No		Atrial Flutter			No				No
765	1	1	1	0	0	0	0	0	0			No	23	M	other specify	rotolato per un dirupo	Yes	No	No	Yes		No	No		No	No					No				No
764	1	1	1	0	0	0	0	0	0			No	23	F	Car incident		Yes	Yes	No	No		No	No		No	No					No				No
763	1	1	1	0	0	0	0	0	0			No	85	M	Fall by walking		Yes	No	No	No	acenocoumarol	Yes	No	Acetylsalicylic acid	Yes	No	e cardiopatia ischemica	Atrial Flutter		2.4	No				No
762	1	1	1	0	0	0	0	0	0			No	89	M	Fall by walking		Yes	No	No	No		No	No	Acetylsalicylic acid	Yes	No		ischemic heart disease			No				No
761	1	1	1	0	0	0	0	0	0			No	50	M	other specify	caduta di grave	Yes	No	No	No		No	No		No	No					No				No
760	1	1	1	0	0	0	0	0	0			No	40	M	other specify	caduto da una ruspa	Yes	No	No	No		No	No		No	No					No			2	Yes
759	1	1	1	0	0	0	0	0	0			No	52	F	Moto incident		Yes	No	No	No		No	No		No	No					No				No
758	1	1	1	0	0	0	0	0	0			No	89	M	Fall by walking		Yes	No	No	No		No	No	clopidogrel	Yes	No		ischemic heart disease			No				No
757	1	1	1	0	0	0	0	0	0			No	83	F	Fall by walking		Yes	No	No	No		No	No	clopidogrel	Yes	No		ischemic heart disease			No			2	Yes
756	1	1	1	0	0	0	0	0	0			No	90	F	Fall by walking		Yes	No	No	No		No	No	Acetylsalicylic acid	Yes	No		ischemic heart disease			No				No
755	1	1	1	0	0	0	0	0	0		apixaban	Yes	73	M	Fall by walking		Yes	No	No	No		No	No		No	No		Atrial Flutter			No				No
754	1	1	1	0	0	0	0	0	0			No	70	F	Fall by walking		Yes	No	No	No		No	No	Acetylsalicylic acid	Yes	No		primary prevention			No				No
753	1	1	1	0	0	0	0	0	0			No	57	F	Fall by walking		Yes	No	No	No		No	No		No	No					No				No
752	1	1	1	0	0	0	0	0	0			No	24	M	Aggression		Yes	Yes	No	No		No	No		No	No					No				No
751	1	1	1	0	0	0	0	0	0			No	77	F	Fall by walking		Yes	No	No	No		No	No		No	No					No				No
	1	1	0	0	0	0	0	0	1	i3
750	1	1	1	0	0	0	0	0	0			No	77	F	Fall by walking		Yes	Yes	No	No		No	No		No	No					No			5	Yes
749	1	1	1	0	0	0	0	0	0			No	75	F	Fall by walking		Yes	No	No	No		No	No		No	No					Yes	No	Yes	4	Yes
748	1	1	1	0	0	0	0	0	0			No	73	M	Fall by walking		Yes	No	No	No		No	No	Acetylsalicylic acid	Yes	No		ischemic heart disease			No				No
747	1	1	1	0	0	0	0	0	0			No	34	F	Fall by walking		Yes	No	No	No		No	No		No	No					No				No
746	1	1	1	0	0	0	0	0	0			No	81	M	Fall by walking		Yes	No	No	No		No	No	clopidogrel	Yes	No		ischemic heart disease			No			3	Yes
745	1	1	1	0	0	0	0	0	0			No	78	M	Fall by walking		Yes	No	No	No		No	No		No	No					No				No
744	1	1	1	0	0	0	0	0	0		apixaban	Yes	95	F	Fall by walking		Yes	No	No	No		No	No		No	No		Atrial Flutter			No				No
743	1	1	1	0	0	0	0	0	0			No	28	M	Fall by walking		Yes	Yes	No	No		No	No		No	No					No				No
742	1	1	1	0	0	0	0	0	0			No	84	F	other specify	pedone investito	Yes	No	No	No		No	No		No	No					Yes	No	Yes	5	Yes
741	1	1	1	0	0	0	0	0	0			No	80	M	Fall by walking		Yes	No	No	No		No	No		No	No					No				No
740	1	1	1	0	0	0	0	0	0			No	52	M	Fall	4m	Yes	No	No	No		No	No		No	No					No			5	Yes
739	1	1	1	0	0	0	0	0	0			No	19	M	other specify	caduta di grave	Yes	No	No	No		No	No		No	No					No				No
738	1	1	1	0	0	0	0	0	0			No	82	M	Fall by walking		Yes	No	No	No		No	No	Acetylsalicylic acid	Yes	No		ischemic heart disease			No				No
737	1	1	1	0	0	0	0	0	0			No	62	M	Car incident		Yes	No	No	No		No	No	Acetylsalicylic acid	Yes	No		ischemic heart disease			No				No
736	1	1	1	0	0	0	0	0	0		edoxaban	Yes	93	F	Fall by walking		Yes	No	No	No		No	No		No	No					No				No
735	1	1	1	0	0	0	0	0	0			No	76	M	Fall by walking		Yes	Yes	No	No		No	No		No	No					No				No
734	1	1	1	0	0	0	0	0	0			No	90	M	Fall by walking		Yes	No	No	No		No	No	clopidogrel	Yes	No		ischemic heart disease			No				No
733	1	1	1	0	0	0	0	0	0			No	78	F	Fall by walking		Yes	No	Yes	No		No	No	Acetylsalicylic acid	Yes	Yes	clopidogrel	ischemic heart disease			No			3	Yes
732	1	1	1	0	0	0	0	0	0			No	68	F	Fall by walking		Yes	No	No	No		No	No		No	No					No				No
731	1	1	1	0	0	0	0	0	0			No	20	M	other specify	giocando a hockey contro un altro giocatore	Yes	No	No	No		No	No		No	No					No				No
730	1	1	1	0	0	0	0	0	0			No	79	M	Fall by walking		Yes	No	No	No		No	No		No	No					No			2	Yes
729	1	1	1	0	0	0	0	0	0			No	38	M	Aggression		Yes	No	No	No		No	No		No	No					No				No
728	1	1	1	0	0	0	0	0	0			No	32	M	Aggression		Yes	Yes	No	No		No	No		No	No					No				No
727	1	1	1	0	0	0	0	0	0			No	78	M	Fall by walking		Yes	No	No	No		No	No	clopidogrel	Yes	No		ischemic heart disease			No				No
726	1	1	1	0	0	0	0	0	0			No	88	F	Fall by walking		Yes	No	No	No		No	No		No	No					No				No
725	1	1	1	0	0	0	0	0	0		edoxaban	Yes	80	F	Fall by walking		Yes	No	No	No		No	No		No	No		Atrial Flutter			No				No
724	1	1	1	0	0	0	0	0	0		edoxaban	Yes	82	F	Fall by walking		Yes	No	No	No		No	No		No	No	pregresso ictus	Other		1.1	No				No
723	1	1	1	0	0	0	0	0	0		edoxaban	Yes	80	F	Fall by walking		Yes	No	No	No		No	No		No	No		Atrial Flutter			No				No
722	1	1	1	0	0	0	0	0	0			No	88	F	Fall by walking		Yes	No	No	No		No	No		No	No					No				No
721	1	1	1	0	0	0	0	0	0			No	98	F	Fall by walking		Yes	No	No	No		No	Yes	Acetylsalicylic acid	Yes	No	e trombosi venosa	ischemic heart disease			No				No
720	1	1	1	0	0	0	0	0	0			No	57	F	Fall by walking		Yes	Yes	No	No		No	No		No	No					No				No
719	1	1	1	0	0	0	0	0	0			No	45	F	Fall by walking		Yes	No	No	No		No	No		No	No					Yes	No	Yes	2	Yes
718	1	1	1	0	0	0	0	0	0			No	90	F	Fall by walking		Yes	No	No	No		No	No	Acetylsalicylic acid	Yes	No		ischemic heart disease			No				No
717	1	1	1	0	0	0	0	0	0		rivaroxaban	Yes	77	F	Fall by walking		Yes	No	No	No		No	No		No	No		Thrombosis			No				No
716	1	1	1	0	0	0	0	0	0			No	41	F	Fall by walking		Yes	Yes	No	No		No	No		No	No					No				No
	1	0	1	1	0	0	0	0	1	i2
715	1	1	1	0	0	0	0	0	0			No	85	F	Fall by walking		Yes	No	No	No		No	No		No	No					No				No
714	1	1	1	0	0	0	0	0	0			No	62	M	Bicycle incident		Yes	No	No	No		No	No		No	No					No				No
713	1	1	1	0	0	0	0	0	0			No	85	M	Fall by walking		Yes	No	No	No		No	No		No	No					No				No
712	1	1	1	0	0	0	0	0	0			No	85	M	Aggression		Yes	No	No	No		No	No	Acetylsalicylic acid	Yes	No		ischemic heart disease			No				No
711	1	1	1	0	0	0	0	0	0			No	57	F	Aggression		Yes	No	No	No		No	No		No	No					No				No
710	1	1	1	0	0	0	0	0	0		rivaroxaban	Yes	94	F	Fall by walking		Yes	No	No	No		No	No		No	No		Atrial Flutter			No				No
709	1	1	1	0	0	0	0	0	0			No	54	F	Fall by walking		Yes	Yes	No	No		No	No		No	No					No				No
708	1	1	1	0	0	0	0	0	0			No	24	M	Aggression		Yes	No	No	No		No	No		No	No					No				No
707	1	1	1	0	0	0	0	0	0			No	55	F	Fall by walking		Yes	No	No	No		No	No		No	No					No				No
706	1	1	1	0	0	0	0	0	0		edoxaban	Yes	90	F	Fall by walking		Yes	No	No	No		No	No		No	No					No				No
705	1	1	1	0	0	0	0	0	0		apixaban	Yes	94	M	Fall by walking		Yes	No	No	No		No	No		No	No					No				No
704	1	1	1	0	0	0	0	0	0		apixaban	Yes	83	F	Fall by walking		Yes	No	No	No		No	No		No	No		Atrial Flutter			No				No
703	1	1	1	0	0	0	0	0	0			No	77	F	Fall by walking		Yes	Yes	No	No		No	No	Acetylsalicylic acid	Yes	No		primary prevention			No				No
702	1	1	1	0	0	0	0	0	0		rivaroxaban	Yes	86	F	Fall by walking		Yes	No	No	No		No	No		No	No		Atrial Flutter			No				No
701	1	1	1	0	0	0	0	0	0			No	78	F	Fall by walking		Yes	No	No	No		No	No		No	No					No				No
700	1	1	1	0	0	0	0	0	0			No	69	M	Fall by walking		Yes	No	No	No		No	No		No	No					No				No
699	1	1	1	0	0	0	0	0	0			No	77	F	Fall by walking		Yes	Yes	No	No		No	No		No	No					No				No
698	1	1	1	0	0	0	0	0	0		apixaban	Yes	96	M	Fall by walking		Yes	No	No	No		No	No		No	No		Atrial Flutter			Yes	No	Yes	2	Yes
697	1	1	1	0	0	0	0	0	0			No	52	M	other specify	caduta di grave 100 kg	Yes	No	No	No		No	No		No	No					No				No
696	1	1	1	0	0	0	0	0	0		rivaroxaban	Yes	82	F	Fall by walking		Yes	No	No	No		No	No		No	No		Atrial Flutter			No				No
695	1	1	1	0	0	0	0	0	0			No	27	M	Fall by walking		Yes	No	No	No		No	No		No	No					No				No
694	1	1	1	0	0	0	0	0	0			No	83	F	Fall by walking		Yes	No	No	No		No	No	Acetylsalicylic acid	Yes	No		primary prevention			No				No
693	1	1	1	0	0	0	0	0	0			No	59	M	Fall by walking		Yes	Yes	No	No		No	No		No	No					No				No
692	1	1	1	0	0	0	0	0	0			No	89	F	Fall by walking		Yes	No	No	No		No	No		No	No					No				No
691	1	1	1	0	0	0	0	0	0		rivaroxaban	Yes	76	F	Fall by walking		Yes	No	No	No		No	No		No	No		Atrial Flutter			No				No
690	1	1	1	0	0	0	0	0	0		rivaroxaban	Yes	85	F	Fall by walking		Yes	No	No	No		No	No		No	No		Atrial Flutter			No				No
689	1	1	1	0	0	0	0	0	0			No	71	F	Fall by walking		Yes	Yes	No	No		No	No		No	No					No				No
688	1	1	1	0	0	0	0	0	0			No	65	M	Fall by walking		Yes	Yes	No	No		No	No		No	No					No				No
687	1	1	1	0	0	0	0	0	0		edoxaban	Yes	81	M	Fall	2m	Yes	No	No	No		No	No		No	No		Atrial Flutter			No				No
686	1	1	1	0	0	0	0	0	0			No	50	M	Car incident		Yes	Yes				No	No		No	No					No				No
685	1	1	1	0	0	0	0	0	0			No	85	M	Fall by walking		Yes	No	No	No		No	No	Acetylsalicylic acid	Yes	No		ischemic heart disease			No				No
684	1	1	1	0	0	0	0	0	0			No	78	F	Fall by walking		Yes	No	No	No		No	No	Acetylsalicylic acid	Yes	No		primary prevention			No				No
683	1	1	1	0	0	0	0	0	0			No	43	F	Car incident		Yes	No	No	No		No	No		No	No					No				No
682	1	1	1	0	0	0	0	0	0		rivaroxaban	Yes	83	M	Fall by walking		Yes	No	No	No		No	No		No	No		Atrial Flutter			No				No
681	1	1	1	0	0	0	0	0	0		apixaban	Yes	89	M	Fall by walking		Yes	No	No	No		No	No		No	No		Atrial Flutter			No				No
680	1	1	1	0	0	0	0	0	0			No	81	F	other specify	pedone investito	Yes	No	No	No		No	No		No	No					No				No
679	1	1	1	0	0	0	0	0	0			No	76	F	Fall by walking		Yes	No	No	No	warfarin	Yes	No		No	No		Atrial Flutter		2.9	No				No
678	1	1	1	0	0	0	0	0	0			No	93	M	Fall by walking		Yes	No	No	No		No	No		No	No					No				No
677	1	1	1	0	0	0	0	0	0			No	83	F	Fall by walking		Yes	No	No	No		No	No	Acetylsalicylic acid	Yes	No		ischemic heart disease			No				No
676	1	1	1	0	0	0	0	0	0			No	87	F	Fall by walking		Yes	No	No	No		No	No		No	No					No				No
675	1	1	1	0	0	0	0	0	0			No	60	M	Moto incident		Yes	No	No	No		No	No		No	No					No				No
674	1	1	1	0	0	0	0	0	0		rivaroxaban	Yes	64	M	Fall by walking		Yes	No	No	No		No	No		No	No		Atrial Flutter			No				No
673	1	1	1	0	0	0	0	0	0			No	76	M	Fall by walking		Yes	No	No	No		No	No		No	No					No				No
672	1	1	1	0	0	0	0	0	0			No	87	F	Fall by walking		Yes	No	No	No		No	No	Acetylsalicylic acid	Yes	No		primary prevention			No				No
671	1	1	1	0	0	0	0	0	0			No	85	F	Fall by walking		Yes	No	No	No	acenocoumarol	Yes	No	Acetylsalicylic acid	Yes	No		Atrial Flutter			No				No
670	1	1	1	0	0	0	0	0	0			No	27	M	Fall by walking		Yes	No	No	No		No	No		No	No					No				No
669	1	1	1	0	0	0	0	0	0			No	86	F	Fall by walking		Yes	No	No	No		No	No	Acetylsalicylic acid	Yes	No		primary prevention			No				No
668	1	1	1	0	0	0	0	0	0			No	56	F	Fall by walking		Yes	No	No	No		No	No		No	No					No				No
667	1	1	1	0	0	0	0	0	0			No	37	M	Fall by walking		Yes	No	No	No		No	No		No	No					No				No
666	1	1	1	0	0	0	0	0	0			No	85	F	Fall by walking		Yes	No	No	No		No	No		No	No					No				No
665	1	1	1	0	0	0	0	0	0			No	83	M	Fall by walking		Yes	No	No	No		No	No	Acetylsalicylic acid	Yes	No		ischemic heart disease			No				No
664	1	1	1	0	0	0	0	0	0			No	99	F	Fall by walking		Yes	No	No	No		No	No		No	No					No				No
663	1	1	1	0	0	0	0	0	0		apixaban	Yes	89	F	Fall by walking		Yes	No	No	No		No	No		No	No		Atrial Flutter			No				No
	1	1	0	0	0	0	0	0	1	i3
662	1	1	1	0	0	0	0	0	0			No	76	M	Fall by walking		Yes	Yes	No	No		No	No		No	No					No				No
661	1	1	1	0	0	0	0	0	0			No	40	F	Fall by walking		Yes	No	No	No		No	No		No	No					Yes	No	Yes	3	Yes
660	1	1	1	0	0	0	0	0	0			No	81	F	Fall by walking		Yes	No	No	No		No	No		No	No					No				No
659	1	1	1	0	0	0	0	0	0			No	83	F	Fall by walking		Yes	No	No	No		No	No	Acetylsalicylic acid	Yes	No		primary prevention			No				No
658	1	1	1	0	0	0	0	0	0			No	82	F	Fall by walking		Yes	No	No	No		No	No	Acetylsalicylic acid	Yes	No		ischemic heart disease			No				No
657	1	1	1	0	0	0	0	0	0			No	63	F	Fall by walking		Yes	Yes	No	No		No	No	Acetylsalicylic acid	Yes	No		ischemic heart disease			No				No
656	1	1	1	0	0	0	0	0	0			No	27	M	other specify	porta garage in testa	Yes	No	No	No		No	No		No	No					No				No
655	1	1	1	0	0	0	0	0	0		rivaroxaban	Yes	91	F	Fall by walking		Yes	No	No	No		No	No		No	No		Atrial Flutter			No				No
654	1	1	1	0	0	0	0	0	0			No	60	M	Fall by walking		Yes	No	No	No		No	No		No	No					No				No
653	1	1	1	0	0	0	0	0	0			No	37	M	other specify	esplosione caffettiera	Yes	No	No	No		No	No		No	No					No				No
652	1	1	1	0	0	0	0	0	0			No	94	F	Fall by walking		Yes	No	No	No		No	No	Acetylsalicylic acid	Yes			primary prevention			No				No
651	1	1	1	0	0	0	0	0	0			No	78	F	Fall by walking		Yes	No	No	No		No	No	Acetylsalicylic acid	Yes	No		ischemic heart disease			No				No
650	1	1	1	0	0	0	0	0	0		rivaroxaban	Yes	85	M	Fall by walking		Yes	No	No	Yes		No	No		No	No		Atrial Flutter			No				No
649	1	1	1	0	0	0	0	0	0			No	42	F	Fall by walking		Yes	No	No	No		No	No		No	No					No				No
648	1	1	1	0	0	0	0	0	0			No	89	F	Fall by walking		Yes	No	No	No		No	No	Acetylsalicylic acid	Yes	No		primary prevention			No				No
647	1	1	1	0	0	0	0	0	0			No	53	F	Fall by walking		No	No	No	No		No	No		No	No	tc non eseguita				No				No
646	1	1	1	0	0	0	0	0	0			No	78	F	Fall by walking		Yes	No	No	No		No	No		No	No					No				No
645	1	1	1	0	0	0	0	0	0			No	79	M	Fall by walking		Yes	No	No	No		No	No	Acetylsalicylic acid	Yes	No		ischemic heart disease			No				No
644	1	1	1	0	0	0	0	0	0			No	73	F	Car incident		Yes	No	No	No		No	No	Acetylsalicylic acid	Yes	No		ischemic heart disease			No				No
643	1	1	1	0	0	0	0	0	0		apixaban	Yes	80	M	Fall by walking		Yes	No	No	No		No	No		No			Atrial Flutter		1.9	No				No
642	1	1	1	0	0	0	0	0	0			No	57	F	Fall by walking		No	No	No	No		No	No	Acetylsalicylic acid	Yes			ischemic heart disease			No				No
641	1	1	1	0	0	0	0	0	0			No	83	M	Fall by walking		Yes	No	No	No		No	No	Acetylsalicylic acid	Yes	No		ischemic heart disease			No				No
640	1	1	1	0	0	0	0	0	0			No	42	F	Fall by walking		Yes	No	No	No		No	No		No	No					No				No
639	1	1	1	0	0	0	0	0	0		rivaroxaban	Yes	76	F	Fall by walking		Yes	No	No	No		No	No		No	No		Atrial Flutter			No				No
638	1	1	1	0	0	0	0	0	0			No	90	F	Fall by walking		Yes	No	No	No		No	No	Acetylsalicylic acid	Yes	No		ischemic heart disease			No				No
637	1	1	1	0	0	0	0	0	0			No	71	M	Fall by walking		Yes	No	No	No		No	No		No	No					No				No
636	1	1	1	0	0	0	0	0	0			No	82	F	Fall by walking		Yes	No	No	No		No	No	Acetylsalicylic acid	Yes	No		ischemic heart disease			No				No
635	1	1	1	0	0	0	0	0	0			No	102	F	Fall by walking		Yes	No	No	No		No	No		No	No					No				No
634	1	1	1	0	0	0	0	0	0			No	75	F	Fall by walking		Yes	No	No	No		No	No		No	No					No				No
633	1	1	1	0	0	0	0	0	0			No	76	M	Fall by walking		Yes	No	No	No		No	No	Acetylsalicylic acid	Yes	No		ischemic heart disease			No				No
632	1	1	1	0	0	0	0	0	0			No	79	M	Fall by walking		Yes	No	No	No		No	No	Acetylsalicylic acid	Yes	No		ischemic heart disease			No				No
631	1	1	1	0	0	0	0	0	0			No	84	M	Fall by walking		Yes	No	No	No		No	No	Acetylsalicylic acid	Yes	Yes	clopidogrel	ischemic heart disease			No				No
629	1	1	1	0	0	0	0	0	0			No	83	F	Fall by walking		Yes	No	No	No		No	No	Acetylsalicylic acid	Yes	No		ischemic heart disease			No				No
630	1	1	1	0	0	0	0	0	0			No	72	F	Fall by walking		Yes	No	No	No		No	No	clopidogrel	Yes	No		ischemic heart disease			No				No
628	1	1	1	0	0	0	0	0	0		edoxaban	Yes	87	F	Fall by walking		Yes	No	No	No		No	No		No	No	solo lieve peggioramento alla tc dopo	Atrial Flutter			Yes	No	No	4	Yes
627	1	1	1	0	0	0	0	0	0			No	86	F	Fall by walking		Yes	No	No	No	acenocoumarol	Yes	No		No	No		Atrial Flutter		2.7	No				No
626	1	1	1	0	0	0	0	0	0			No	64	F	other specify	pedone investito	Yes	No	No	No		No	No		No	No					No				No
625	1	1	1	0	0	0	0	0	0			No	78	F	Fall	da una scala	Yes	No	No	No		No	No		No	No					Yes	No	Yes	5	Yes
624	1	1	1	0	0	0	0	0	0			No	95	F	Fall by walking		Yes	No	No	No		No	No	clopidogrel	Yes	No		ischemic heart disease			No				No
623	1	1	1	0	0	0	0	0	0			No	53	F	other specify	caduta di grave	Yes	No	No	No		No	No		No	No					No				No
622	1	1	1	0	0	0	0	0	0			No	56	F	Fall by walking		Yes	No	No	No		No	No		No	No					No				No
621	1	1	1	0	0	0	0	0	0			No	82	M	Fall by walking		Yes	No	No	No		No	No	Acetylsalicylic acid	Yes	No		primary prevention			No				No
620	1	1	1	0	0	0	0	0	0			No	59	F	Fall by walking		Yes	No	No	No		No	No		No	No					No				No
619	1	1	1	0	0	0	0	0	0			No	96	M	Fall by walking		Yes	No	No	No		No	No		No	No					No				No
618	1	1	1	0	0	0	0	0	0			No	81	F	Fall by walking		Yes	No	No	No		No	No		No	No					No				No
	1	0	1	0	0	0	0	0	1
617	1	1	1	0	0	0	0	0	0			No	24	F	Car incident		Yes	No	No	No		No	No		No	No					No				No
616	1	1	1	0	0	0	0	0	0			No	66	F	Fall by walking		Yes	No	No	No		No	No		No	No					No				No
615	1	1	1	0	0	0	0	0	0		apixaban	Yes	75	M	Fall by walking		Yes	No	No	No		No	No		No	No		Atrial Flutter			No				No
614	1	1	1	0	0	0	0	0	0			No	52	F	Fall by walking		Yes	Yes	No	No		No	No		No	No					No				No
613	1	1	1	0	0	0	0	0	0			No	83	F	Fall by walking		Yes	No	No	No		No	No	Acetylsalicylic acid	Yes	No		primary prevention			No				No
612	1	1	1	0	0	0	0	0	0			No	82	M	Fall by walking		Yes	No	No	No	acenocoumarol	Yes	No		No	No		Atrial Flutter		3.1	No				No
611	1	1	1	0	0	0	0	0	0			No	48	M	Fall by walking		Yes	Yes	No	No		No	No		No	No					No				No
610	1	1	1	0	0	0	0	0	0			No	85	F	Fall by walking		Yes	No	No	No		No	No	Acetylsalicylic acid	Yes	No	pregresso ictus	Other			No				No
609	1	1	1	0	0	0	0	0	0			No	83	M	Fall by walking		Yes	No	No	No		No	No	Acetylsalicylic acid	Yes	No		ischemic heart disease			No				No
608	1	1	1	0	0	0	0	0	0			No	75	F	Fall by walking		Yes	Yes	No	No		No	No		No	No					No				No
607	1	1	1	0	0	0	0	0	0		rivaroxaban	Yes	89	F	Fall by walking		Yes	No	No	No		No	No		No	No		Atrial Flutter			Yes	No	Yes	3	Yes
606	1	1	1	0	0	0	0	0	0			No	81	M	Fall by walking		Yes	No	No	No		No	No		No	No					No				No
596	1	1	1	0	0	0	0	0	0			No	78	M	Fall by walking		Yes	No	No	No		No	No		No	No					Yes	No	Yes	10	Yes
605	1	1	1	0	0	0	0	0	0		rivaroxaban	Yes	91	M	other specify	pedone investito	Yes	No	No	No		No	No		No	No		Atrial Flutter			Yes	No	Yes	10	Yes
604	1	1	1	0	0	0	0	0	0			No	86	F	Fall by walking		Yes	No	No	No		No	No	Acetylsalicylic acid	Yes	No		primary prevention			No				No
603	1	1	1	0	0	0	0	0	0			No	81	F	Fall by walking		Yes	No	No	No		No	No		No	No					No				No
602	1	1	1	0	0	0	0	0	0			No	61	M	Fall	rotolato per 16 m	Yes	No	No	No		No	No		No	No					No				No
601	1	1	1	0	0	0	0	0	0		rivaroxaban	Yes	71	F	Fall by walking		No	No	No	No		No	No		No	No					No				No
600	1	1	1	0	0	0	0	0	0			No	66	F	Car incident		Yes	No	No	No		No	No		No	No					No				No
599	1	1	1	0	0	0	0	0	0			No	83	M	Fall by walking		Yes	No	No	No		No	No		No	No					No				No
598	1	1	1	0	0	0	0	0	0			No	63	F	Fall by walking		Yes	No	No	No		No	No		No	No					No				No
597	1	1	1	0	0	0	0	0	0			No	79	F	Fall by walking		Yes	No	No	No		No	No		No	No					No				No
595	1	1	1	0	0	0	0	0	0		rivaroxaban	Yes	86	F	Fall by walking		Yes	No	No	No		No	No		No	No	20 mg	Atrial Flutter		1.3	No				No
594	1	1	1	0	0	0	0	0	0			No	33	M	other specify	caduta di grave	Yes	No	No	No		No	No		No	No					No				No
593	1	1	1	0	0	0	0	0	0			No	75	M	Fall by walking		Yes	No	No	No		No	No	Acetylsalicylic acid	Yes	No		ischemic heart disease			No				No
592	1	1	1	0	0	0	0	0	0			No	70	F	Fall by walking		Yes	No	No	No	warfarin	Yes	No		No	No		mechanical valve		1.1	No				No
591	1	1	1	0	0	0	0	0	0		apixaban	Yes	84	F	Fall by walking		No	No	No	No		No	No	Acetylsalicylic acid	Yes					1	No				No
590	1	1	1	0	0	0	0	0	0			No	23	M	Aggression		No	Yes	No	No		No	No	Acetylsalicylic acid	Yes	No	pregresso ictus su FOP	Other			No				No
589	1	1	1	0	0	0	0	0	0			No	30	M	Bicycle incident		Yes	No	No	No		No	No		No	No					No				No
588	1	1	1	0	0	0	0	0	0			No	82	M	Fall by walking		No	No	No	No	warfarin	Yes	No		No	No		Atrial Flutter			No				No
587	1	1	1	0	0	0	0	0	0			No	89	F	Fall by walking		Yes	No	No	No		No	No		No	No					No				No
586	1	1	1	0	0	0	0	0	0			No	68	M	Fall by walking		Yes	Yes	No	No		No	No	Acetylsalicylic acid	Yes	No		ischemic heart disease			No				No
585	1	1	1	0	0	0	0	0	0			No	26	M	Fall by walking		Yes	No	Yes	No		No	No		No	No					No				No
584	1	1	1	0	0	0	0	0	0		edoxaban	Yes	82	F	Fall by walking		No	No	No	No		No	No		No	No				1.1	No				No
583	1	1	1	0	0	0	0	0	0			No	50	F	Fall by walking		Yes	No	No	No		No	No		No	No					No				No
582	1	1	1	0	0	0	0	0	0			No	49	M	Fall by walking		Yes	Yes	No	No		No	No		No	No					No				No
581	1	1	1	0	0	0	0	0	0			No	38	M	Fall by walking		Yes	Yes	No	No		No	No		No	No					No				No
580	1	1	1	0	0	0	0	0	0			No	72	F	Fall by walking		Yes	No	No	No		No	No		No	No					No				No
579	1	1	1	0	0	0	0	0	0			No	78	F	Fall	un piano di scale	Yes	No	No	No		No	No		No	No					Yes	No	Yes	4	Yes
578	1	1	1	0	0	0	0	0	0		apixaban	Yes	72	M	Fall by walking		Yes	Yes	No	No		No	No		No	No		Thrombosis			No				No
577	1	1	1	0	0	0	0	0	0			No	46	M	Fall by walking		Yes	No	No	No		No	No		No	No					No				No
576	1	1	1	0	0	0	0	0	0			No	80	F	Fall by walking		Yes	No	No	No		No	No	Acetylsalicylic acid	Yes	No		ischemic heart disease			No				No
575	1	1	1	0	0	0	0	0	0			No	77	M	Fall by walking		Yes	No	No	No	acenocoumarol	Yes	No		No	No		mechanical valve			No				No
574	1	1	1	0	0	0	0	0	0			No	41	F	Car incident		Yes	No	No	No		No	No		No	No					No				No
573	1	1	1	0	0	0	0	0	0		rivaroxaban	Yes	87	M	Fall by walking		Yes	No	No	No		No	No	Acetylsalicylic acid	Yes	No	e pregressa trombosi	ischemic heart disease		1	No				No
571	1	1	1	0	0	0	0	0	0			No	90	M	Fall by walking		Yes	No	No	No	warfarin	Yes	No		No	No		Atrial Flutter		2.4	No			3	Yes
572	1	1	1	0	0	0	0	0	0		rivaroxaban	Yes	78	M	Fall by walking		Yes	No	No	No		No	No		No	No		Atrial Flutter		1.1	Yes	Yes		3	Yes
570	1	1	1	0	0	0	0	0	0			No	86	F	Fall by walking		Yes	No	No	No		No	No	Acetylsalicylic acid	Yes	No		primary prevention			No				No
569	1	1	1	0	0	0	0	0	0			No	86	F	Fall by walking		Yes	No	No	No		No	No	clopidogrel	Yes	No		ischemic heart disease			No				No
	1	1	0	0	0	0	0	0	1
568	1	1	1	0	0	0	0	0	0			No	80	F	Fall by walking		Yes	No	No	No		No	No	Acetylsalicylic acid	Yes	No		ischemic heart disease			No				No
567	1	1	1	0	0	0	0	0	0			No	82	M	Fall by walking		Yes	No	No	No		No	No		No	No					No				No
566	1	1	1	0	0	0	0	0	0			No	51	M	Aggression		Yes	No	No	No		No	No		No	No					No				No
565	1	1	1	0	0	0	0	0	0			No	92	M	Fall by walking		Yes	No	No	No		No	No		No	No					No				No
564	1	1	1	0	0	0	0	0	0			No	84	F	Fall by walking		Yes	No	No	No		No	No	Acetylsalicylic acid	Yes	No		ischemic heart disease			No				No
563	1	1	1	0	0	0	0	0	0		rivaroxaban	Yes	83	F	other specify	caduta dal bus	Yes	No	No	No		No	No		No	No		Thrombosis			No				No
562	1	1	1	0	0	0	0	0	0			No	53	M	Fall by walking		Yes	No	No	No		No	No		No	No					No				No
561	1	1	1	0	0	0	0	0	0			No	73	F	other specify	caduta dalla carrozzina	Yes	No	No	No		No	No		No	No					No				No
560	1	1	1	0	0	0	0	0	0			No	77	F	Fall by walking		Yes	No	No	No		No	No		No	No					No				No
559	1	1	1	0	0	0	0	0	0			No	80	M	Fall by walking		Yes	No	No	No		No	No	Acetylsalicylic acid	Yes	No					No				No
558	1	1	1	0	0	0	0	0	0			No	87	F	other specify	caduta dall'autobus scendendo	Yes	No	No	No		No	No	Acetylsalicylic acid	Yes	No	valvola biologica	Other			No				No
557	1	1	1	0	0	0	0	0	0			No	56	M	Fall by walking		Yes	No	No	No		No	No		No	No					No				No
556	1	1	1	0	0	0	0	0	0			No	70	F	Fall by walking		Yes	Yes	No	No		No	No		No	No					No				No
555	1	1	1	0	0	0	0	0	0			No	73	M	Fall by walking		Yes	Yes	No	No		No	No	Acetylsalicylic acid	Yes	No		ischemic heart disease			No				No
554	1	1	1	0	0	0	0	0	0			No	83	M	Bicycle incident		Yes	No	No	No		No	No		No	No					Yes	No	Yes	5	Yes
553	1	1	1	0	0	0	0	0	0			No	66	M	Fall by walking		Yes	No	No	No		No	No		No	No					No				No
552	1	1	1	0	0	0	0	0	0			No	57	M	Bicycle incident		Yes	No	No	No		No	No		No	No					Yes	No	Yes	sottile falda subdurale ricovero 10 gg	Yes
551	1	1	1	0	0	0	0	0	0			No	70	F	Fall by walking		Yes	No	No	No		No	No		No	No					No				No
550	1	1	1	0	0	0	0	0	0			No	78	M	Fall by walking		Yes	No	No	No		No	No	Acetylsalicylic acid	Yes	No		ischemic heart disease			No				No
549	1	1	1	0	0	0	0	0	0			No	84	M	Fall by walking		Yes	No	No	No		No	No		No	No					No				No
548	1	1	1	0	0	0	0	0	0			No	27	M	Fall by walking		Yes	No	No	No		No	No		No	No					No			2	Yes
547	1	1	1	0	0	0	0	0	0			No	61	F	Fall by walking		Yes	No	No	No		No	No	Acetylsalicylic acid	Yes	No		ischemic heart disease			No			10	Yes
546	1	1	1	0	0	0	0	0	0		apixaban	Yes	88	M	Fall by walking		Yes	No	No	No		No	No		No	No		Atrial Flutter		1.9	No				No
545	1	1	1	0	0	0	0	0	0			No	49	M	Fall by walking		Yes	Yes	No	No		No	No		No	No					No				No
544	1	1	1	0	0	0	0	0	0		rivaroxaban	Yes	77	M	Fall by walking		Yes	No	No	No		No	No	Acetylsalicylic acid	Yes	No	e fa	ischemic heart disease		1.5	No				No
543	1	1	1	0	0	0	0	0	0			No	86	M	Fall by walking		Yes	No	No	No		No	No	Acetylsalicylic acid	Yes	No		ischemic heart disease			No				No
542	1	1	1	0	0	0	0	0	0			No	86	M	Fall by walking		Yes	No	No	No		No	No		No	No					No				No
541	1	1	1	0	0	0	0	0	0			No	65	M	Fall by walking		Yes	No	No	No		No	No		No	No					Yes	No	Yes	5	Yes
540	1	1	1	0	0	0	0	0	0			No	77	F	Fall by walking		Yes	No	No	No		No	No	Acetylsalicylic acid	Yes	No	aocp	Other			No				No
539	1	1	1	0	0	0	0	0	0			No	82	F	Fall by walking		Yes	No	No	No		No	No	Acetylsalicylic acid	Yes	No		ischemic heart disease			No				No
538	1	1	1	0	0	0	0	0	0		edoxaban	Yes	72	M	Fall by walking		Yes	No	No	No		No	No		No	No		pulmonary embolism			No				No
537	1	1	1	0	0	0	0	0	0			No	77	F	Fall by walking		Yes	No	No	No		No	No		No	No					No				No
536	1	1	1	0	0	0	0	0	0			No	86	F	Fall by walking		No	No	No	No		No	No	Acetylsalicylic acid	Yes	No		ischemic heart disease			No				No
535	1	1	1	0	0	0	0	0	0		rivaroxaban	Yes	83	M	Fall by walking		Yes	No	No	No		No	No		No	No		Atrial Flutter		1.8	No				No
534	1	1	1	0	0	0	0	0	0			No	87	M	Fall by walking		Yes	No	No	No		No	No	Acetylsalicylic acid	Yes	No		ischemic heart disease			Yes	No	No	10	Yes
533	1	1	1	0	0	0	0	0	0			No	94	F	Fall by walking		Yes	No	No	No		No	No	Acetylsalicylic acid	Yes	No		primary prevention			No				No
532	1	1	1	0	0	0	0	0	0			No	87	F	Fall by walking		Yes	No	No	No		No	No		No	No					No				No
531	1	1	1	0	0	0	0	0	0			No	86	F	Fall by walking		Yes	No	No	No		No	No	Acetylsalicylic acid	Yes	No		ischemic heart disease			No				No
530	1	1	1	0	0	0	0	0	0			No	27	M	Fall by walking		Yes	Yes	No	No		No	No		No	No					No				No
529	1	1	1	0	0	0	0	0	0			No	62	F	Fall by walking		Yes	Yes	No	No		No	No		No	No					No				No
528	1	1	1	0	0	0	0	0	0		apixaban	Yes	71	F	Fall by walking		Yes	No	No	No		No	No		No	No		Atrial Flutter			No			4	Yes
	1	0	1	0	0	0	0	0	1	i2
527	1	1	1	0	0	0	0	0	0			No	76	F	Fall by walking		Yes	Yes	No	No		No	No		No	No					No				No
526	1	1	1	0	0	0	0	0	0			No	53	M	Aggression		Yes	Yes	No	No		No	No		No	No					No				No
525	1	1	1	0	0	0	0	0	0			No	95	F	Fall by walking		Yes	No	No	No		No	No		No	No					No				No
524	1	1	1	0	0	0	0	0	0			No	61	M	Bicycle incident		Yes	No	No	No	warfarin	Yes	No		No	No		Atrial Flutter		4.3	No				No
523	1	1	1	0	0	0	0	0	0			No	65	F	Fall by walking		Yes	No	No	No		No	No		No	No					No			2	Yes
522	1	1	1	0	0	0	0	0	0			No	76	F	Fall by walking		Yes	No	No	No		No	No		No	No					No				No
521	1	1	1	0	0	0	0	0	0		apixaban	Yes	81	M	Fall by walking		Yes	No	No	No		No	No		No	No		Atrial Flutter		1.3	No			5	Yes
520	1	1	1	0	0	0	0	0	0			No	82	M	Fall by walking		Yes	No	No	No		No	No		No	No					No				No
519	1	1	1	0	0	0	0	0	0			No	90	F	Fall by walking		Yes	No	No	No		No	No		No	No					No				No
518	1	1	1	0	0	0	0	0	0			No	86	F	Fall by walking		Yes	No	No	No		No	No	Acetylsalicylic acid	Yes	No		ischemic heart disease			No			2	Yes
517	1	1	1	0	0	0	0	0	0		rivaroxaban	Yes	79	M	Fall	una rampa di scale	Yes	No	No	No		No	No	prasugrel	Yes	No	e FA	ischemic heart disease		1.4	No				No
516	1	1	1	0	0	0	0	0	0			No	89	M	Fall by walking		Yes	No	No	No		No	No	clopidogrel	Yes	No		ischemic heart disease			No			2	Yes
515	1	1	1	0	0	0	0	0	0			No	83	F	Fall by walking		Yes	No	No	No		No	No		No	No					No			2	Yes
514	1	1	1	0	0	0	0	0	0			No	79	F	Fall by walking		Yes	No	No	No		No	No	Acetylsalicylic acid	Yes	No		primary prevention			No				No
513	1	1	1	0	0	0	0	0	0			No	93	F	Fall by walking		Yes	No	No	No		No	No	Acetylsalicylic acid	Yes	No		ischemic heart disease			No				No
512	1	1	1	0	0	0	0	0	0			No	19	M	other specify	sport accident	Yes	No	No	No		No	No		No	No					No				No
511	1	1	1	0	0	0	0	0	0			No	76	M	Moto incident		Yes	No	No	No		No	No	clopidogrel	Yes	No		ischemic heart disease			No			3	Yes
510	1	1	1	0	0	0	0	0	0			No	59	M	Fall	2 m	Yes	No	No	No		No	No		No	No					Yes	No	Yes	15	Yes
509	1	1	1	0	0	0	0	0	0			No	89	F	Fall by walking		Yes	No	No	No		No	No	Acetylsalicylic acid	Yes	No	cardiopatia valvolare	Other			No			10	Yes
508	1	1	1	0	0	0	0	0	0			No	72	F	Fall by walking		Yes	No	No	No		No	No		No	No					No				No
507	1	1	1	0	0	0	0	0	0		rivaroxaban	Yes	67	M	Fall by walking		No	No	No	No		No	No	Acetylsalicylic acid	Yes	No	e anticoag per recente protesi anca	ischemic heart disease			No			10	Yes
506	1	1	1	0	0	0	0	0	0			No	54	M	Fall	3m	Yes	No	No	No		No	No		No	No					No				No
505	1	1	1	0	0	0	0	0	0			No	82	F	Fall by walking		Yes	No	No	No		No	No		No	No					No				No
504	1	1	1	0	0	0	0	0	0			No	77	F	Fall by walking		Yes	No	No	No		No	No		No	No					No				No
503	1	1	1	0	0	0	0	0	0			No	97	F	Fall by walking		Yes	No	No	No		No	No		Yes	No		ischemic heart disease			No				No
502	1	1	1	0	0	0	0	0	0			No	47	F	Fall by walking		Yes	No	No	No		No	No		No	No					No				No
501	1	1	1	0	0	0	0	0	0			No	85	F	Fall by walking		No	No	No	No	acenocoumarol	Yes	No		No	No		Atrial Flutter		2.9	No				No
500	1	1	1	0	0	0	0	0	0			No	73	M	Fall by walking		Yes	Yes	No	No		No	No		No	No					No				No
499	1	1	1	0	0	0	0	0	0			No	55	M	Fall by walking		Yes	No	No	No		No	No		No	No					No				No
498	1	1	1	0	0	0	0	0	0			No	90	F	Fall by walking		No	No	No	No		No	No	Acetylsalicylic acid	Yes	No		primary prevention			No				No
497	1	1	1	0	0	0	0	0	0			No	82	F	Fall by walking		Yes	No	No	No		No	No		No	No					No				No
496	1	1	1	0	0	0	0	0	0			No	75	F	Fall by walking		No	No	No	No		No	No	Acetylsalicylic acid	Yes	No		ischemic heart disease			No				No
495	1	1	1	0	0	0	0	0	0			No	83	M	Fall by walking		Yes	No	No	No		No	No		No	No					No				No
494	1	1	1	0	0	0	0	0	0		rivaroxaban	Yes	93	M	Fall by walking		Yes	No	No	No		No	No		No	No					No				No
493	1	1	1	0	0	0	0	0	0			No	74	F	other specify	caduta dai pattini	Yes	No	No	No		No	No		No	No					No				No
492	1	1	1	0	0	0	0	0	0			No	62	M	other specify	travolto da una mucca	Yes	No	No	No		No	No		No	No					No				No
491	1	1	1	0	0	0	0	0	0			No	49	M	Fall	3 m	Yes	No	No	No		No	No		No	No					No				No
490	1	1	1	0	0	0	0	0	0			No	46	M	Fall by walking		Yes	Yes	No	No		No	No		No	No					No				No
489	1	1	1	0	0	0	0	0	0		apixaban	Yes	92	F	Fall by walking		No	No	No	No		No	No		No	No		Atrial Flutter	55 (residuo ok apixaban)		No				No
488	1	1	1	0	0	0	0	0	0			No	91	F	Fall by walking		Yes	No	No	No		No	No	Acetylsalicylic acid	Yes	No		ischemic heart disease			No				No
487	1	1	1	0	0	0	0	0	0			No	79	F	Fall by walking		Yes	No	No	No		No	No		No	No					No			10	Yes
486	1	1	1	0	0	0	0	0	0		rivaroxaban	Yes	59	M	Fall by walking		Yes	Yes	No	No		No	No		No	No		Atrial Flutter			No				No
485	1	1	1	0	0	0	0	0	0		apixaban	Yes	87	F	Fall by walking		No	No	No	No		No	No		No	No		Atrial Flutter			No				No
484	1	1	1	0	0	0	0	0	0			No	87	F	Fall by walking		Yes	No	No	No		No	No		No	No					No				No
483	1	1	1	0	0	0	0	0	0		rivaroxaban	Yes	87	F	Fall by walking		Yes	No	No	No		No	No		No	No		Atrial Flutter			No				No
482	1	1	1	0	0	0	0	0	0			No	42	M	Fall by walking		Yes	No	No	No		No	No		No	No					No				No
481	1	1	1	0	0	0	0	0	0			No	77	M	Fall by walking		Yes	No	No	No		No	No	Acetylsalicylic acid	Yes	No		ischemic heart disease			No				No
480	1	1	1	0	0	0	0	0	0			No	79	F	Fall by walking		Yes	No	No	No		No	No		No	No					No				No
UNK	1	1	1	0	0	0	0	0	0
479	1	1	1	0	0	0	0	0	0			No	79	F	Fall by walking		Yes	No	No	No		No	No		No	No					Yes	No	Yes	4 Frattura composta dell'osso occipitale a sn con sottile ematoma epidurale acuto	Yes
478	1	1	1	0	0	0	0	0	0			No	32	F	Fall by walking		Yes	No	No	No		No	No		No	No					No				No
477	1	1	1	0	0	0	0	0	0			No	88	M	Fall by walking		Yes	No	No	No		No	No		Yes	No		primary prevention			No				No
476	1	1	1	0	0	0	0	0	0			No	52	M	Car incident		Yes	No	No	No		No	No		No	No					No			5	Yes
475	1	1	1	0	0	0	0	0	0			No	89	M	Fall by walking		Yes	No	No	No		No	No	Acetylsalicylic acid	Yes	No		ischemic heart disease			No			2	Yes
474	1	1	1	0	0	0	0	0	0			No	80	F	Fall by walking		Yes	Yes	No	No		No	No		No	No					No				No
473	1	1	1	0	0	0	0	0	0			No	60	M	Fall by walking		Yes	Yes	No	No		No	No		No	No					No				No
472	1	1	1	0	0	0	0	0	0			No	89	M	Fall by walking		No	No	No	No		No	No	Acetylsalicylic acid	Yes	No		ischemic heart disease			No				No
471	1	1	1	0	0	0	0	0	0			No	69	M	other specify	caduto da trattore	Yes	No	No	No		No	No		No	No					No				No
470	1	1	1	0	0	0	0	0	0			No	82	F	Fall by walking		Yes	No	No	No		No	No	Acetylsalicylic acid	Yes	No		primary prevention			No				No
469	1	1	1	0	0	0	0	0	0		apixaban	Yes	82	F	Fall by walking		Yes	No	No	No		No	No		No	No		Atrial Flutter		1.2	No				No
468	1	1	1	0	0	0	0	0	0			No	89	M	Fall by walking		Yes	No	No	No		No	No		No	No					No				No
467	1	1	1	0	0	0	0	0	0			No	73	M	Fall by walking		Yes	No	No	No		No	Yes		Yes			Atrial Flutter	aptt 36		No				No
466	1	1	1	0	0	0	0	0	0			No	72	F	Fall by walking		Yes	No	No	No		No	No		No	No					No				No
465	1	1	1	0	0	0	0	0	0			No	74	M	Fall by walking		Yes	Yes	No	No		No	No	Acetylsalicylic acid	Yes	No		ischemic heart disease			No			3	Yes
464	1	1	1	0	0	0	0	0	0			No	86	F	Fall by walking		Yes	No	No	No		No	No	Acetylsalicylic acid	Yes	No		primary prevention			No				No
463	1	1	1	0	0	0	0	0	0			No	51	M	Fall by walking		No	No	No	No		No	No	Acetylsalicylic acid	Yes	No		ischemic heart disease			No			4	Yes
462	1	1	1	0	0	0	0	0	0			No	76	M	Fall by walking		Yes	Yes	No	No		No	No	Acetylsalicylic acid	Yes	No		ischemic heart disease			No			5	Yes
461	1	1	1	0	0	0	0	0	0			No	84	F	Fall by walking		Yes	No	No	No		No	No	Acetylsalicylic acid	Yes	No		ischemic heart disease			No			2	Yes
460	1	1	1	0	0	0	0	0	0			No	84	F	Fall by walking		Yes	No	No	No	acenocoumarol	Yes	No		No	No		Atrial Flutter		4.3	Yes	No	Yes	3	Yes
459	1	1	1	0	0	0	0	0	0			No	26	M	Car incident		Yes	No	No	No		No	No		No	No					No			10	Yes
458	1	1	1	0	0	0	0	0	0			No	87	F	Fall by walking		Yes	No	No	No		No	No	Acetylsalicylic acid	Yes	No		ischemic heart disease			No				No
457	1	1	1	0	0	0	0	0	0			No	88	F	Fall by walking		Yes	No	No	No		No	No		No	No					No				No
456	1	1	1	0	0	0	0	0	0			No	98	F	Fall by walking		Yes	No	No	No		No	No		No	No					Yes	No	Yes	6	Yes
455	1	1	1	0	0	0	0	0	0			No	52	F	Bicycle incident		Yes	No	No	No		No	No		No	No					No				No
454	1	1	1	0	0	0	0	0	0			No	89	M	Fall by walking		Yes	No	No	No		No	No	Acetylsalicylic acid	Yes	No		ischemic heart disease			No				No
453	1	1	1	0	0	0	0	0	0		rivaroxaban	Yes	84	M	Fall by walking		Yes	No	No	No		No	No	Acetylsalicylic acid	Yes	No	and FA	ischemic heart disease			No				No
452	1	1	1	0	0	0	0	0	0			No	21	M	other specify	caduta di grave	Yes	No	No	No		No	No		No	No					No				No
451	1	1	1	0	0	0	0	0	0			No	83	M	Fall by walking		Yes	No	No	No	acenocoumarol	Yes	No		No	No				5.7	No				No
450	1	1	1	1	0	0	0	0	0			No	86	F	Fall by walking		Yes	No	No	No		No	No	clopidogrel	Yes	No					No				No
449	1	1	1	0	0	0	0	0	0			No	82	M	Fall by walking		Yes	No	No	No		No	No		No	No					No				No
448	1	1	1	0	0	0	0	0	0			No	78	M	Fall by walking		Yes	Yes	No	No		No	No		No	No					No				No
447	1	1	1	0	0	0	0	0	0			No	61	F	Fall by walking		Yes	No	No	No		No	No		No	No					No				No
446	1	1	1	0	0	0	0	0	0		rivaroxaban	Yes	84	F	Fall by walking		Yes	No	No	No		No	No		No	No		Atrial Flutter			No				No
445	1	1	1	0	0	0	0	0	0			No	85	F	Fall by walking		Yes	No	No	No		No	No		No	No					No				No
444	1	1	1	0	0	0	0	0	0			No	26	M	other specify	sport accident	Yes	No	No	No		No	No		No	No					No				No
443	1	1	1	0	0	0	0	0	0			No	37	F	Fall by walking		Yes	No	No	No		No	No		No	No					No				No
442	1	1	1	0	0	0	0	0	0			No	92	F	Fall by walking		No	No	No	No	acenocoumarol	Yes	No		No	No		Atrial Flutter		1.8	No			2	Yes
441	1	1	1	0	0	0	0	0	0		edoxaban	Yes	74	F	Fall by walking		Yes	No	No	No		No	No		No	No		Atrial Flutter			No				No
440	1	1	1	0	0	0	0	0	0			No	95	F	Fall by walking		Yes	No	No	No		No	No		No	No					No				No
439	1	1	1	0	0	0	0	0	0			No	83	F	Fall by walking		No	No	No	No		No	No	Acetylsalicylic acid	Yes	No		ischemic heart disease			Yes	No	Yes	2	Yes
438	1	1	1	0	0	0	0	0	0			No	60	F	Fall by walking		No	No	No	No		No	No	Acetylsalicylic acid	Yes	No		ischemic heart disease			No				No
437	1	1	1	0	0	0	0	0	0		rivaroxaban	Yes	70	M	Bicycle incident		Yes	No	No	No		No	No		No	No		Atrial Flutter		1.5	No				No
436	1	1	1	0	0	0	0	0	0			No	26	F	Fall by walking		Yes	No	No	No		No	No		No	No					No				No
435	1	1	1	0	0	0	0	0	0			No	28	M	Fall by walking		Yes	No	No	No		No	No		No	No					No				No
434	1	1	1	0	0	0	0	0	0			No	83	M	Fall by walking		Yes	No	No	No		No	No		No	No					No				No
433	1	1	1	0	0	0	0	0	0			No	72	F	Fall by walking		Yes	No	No	No		No	No		No	No					No				No
432	1	1	1	0	0	0	0	0	0			No	79	M	Fall by walking		Yes	No	No	No		No	No	Acetylsalicylic acid	Yes	Yes	clopidogrel	ischemic heart disease			No				No
431	1	1	1	0	0	0	0	0	0			No	95	F	Fall by walking		Yes	No	No	No	acenocoumarol	Yes	No		No	No					No				No
430	1	1	1	0	0	0	0	0	0			No	65	F	Fall by walking		Yes	No	No	No		No	No		No	No					No				No
429	1	1	1	0	0	0	0	0	0			No	88	F	Fall by walking		Yes	No	No	No		No	No	Acetylsalicylic acid	Yes	No		ischemic heart disease			No			5	Yes
428	1	1	1	0	0	0	0	0	0			No	67	F	Fall by walking		Yes	No	No	No		No	No		No	No					No				No
427	1	1	1	0	0	0	0	0	0			No	80	M	Fall by walking		Yes	No	No	No		No	No		No	No					No				No
426	1	1	1	0	0	0	0	0	0			No	62	F	Fall	una rampa di scale	Yes	No	No	No		No	No		No	No					No				No
425	1	1	1	0	0	0	0	0	0		rivaroxaban	Yes	89	F	Fall by walking		Yes	No	No	No		No	No		No	No	20 mg	Atrial Flutter			No				No
424	1	1	1	0	0	0	0	0	0			No	57	M	Car incident		Yes	No	No	No		No	No		No	No					No				No
423	1	1	1	0	0	0	0	0	0			No	85	M	Fall by walking		Yes	No	No	No		No	No	Acetylsalicylic acid	Yes	No		ischemic heart disease			No				No
422	1	1	1	0	0	0	0	0	0			No	72	F	Fall by walking		Yes	No	No	No		No	No		No	No					No				No
421	1	1	1	0	0	0	0	0	0			No	69	M	Fall by walking		Yes	No	No	No		No	No	Acetylsalicylic acid	Yes	No		ischemic heart disease			No				No
420	1	1	1	0	0	0	0	0	0			No	18	F	other specify	caduta da cavallo	Yes	No	No	No		No	No		No	No					No				No
419	1	1	1	0	0	0	0	0	0			No	57	M	Fall by walking		Yes	Yes	No	No		No	No		No	No					No				No
418	1	1	1	0	0	0	0	0	0			No	94	F	Fall by walking		No	No	No	No	acenocoumarol	Yes	No		No	No		pulmonary embolism			No				No
417	1	1	1	0	0	0	0	0	0			No	45	F	Bicycle incident		No	No	No	No		No	No		No	No					No			tc non eseguita	No
416	1	1	1	0	0	0	0	0	0			No	20	F	Fall by walking		Yes	No	No	No		No	No		No	No					No				No
415	1	1	1	0	0	0	0	0	0			No	64	F	Fall by walking		Yes	No	No	No		No	No		No	No					No				No
414	1	1	1	0	0	0	0	0	0			No	54	M	Fall	2m	Yes	No	No	No		No	No		No	No					No				No
413	1	1	1	0	0	0	0	0	0			No	20	M	Fall by walking		Yes	No	No	No		No	No		No	No					No				No
412	1	1	1	0	0	0	0	0	0			No	79	F	Fall by walking		Yes	No	No	No		No	No		No	No					Yes	No	Yes	8	Yes
411	1	1	1	0	0	0	0	0	0			No	74	M	Fall by walking		No	No	No	No		No	No	Acetylsalicylic acid	Yes	No		ischemic heart disease			No				No
410	1	1	1	0	0	0	0	0	0			No	84	F	Fall by walking		Yes	No	No	No		No	No		No	No					No			5	Yes
	1	1	1	1	0	0	0	0	1	e1
409	1	1	1	0	0	0	0	0	0			No	77	M	Fall by walking		Yes	No	No	No		No	No		Yes	No		ischemic heart disease			Yes	No	Yes	3	Yes
408	1	1	1	0	0	0	0	0	0			No	78	M	Fall by walking		Yes	No	No	No		No	No		No	No					No				No
407	1	1	1	0	0	0	0	0	0			No	46	M	Fall	una rampa di sclae	Yes	No	No	No		No	No		No	No					No				No
406	1	1	1	0	0	0	0	0	0			No	76	M	Fall by walking		Yes	No	No	No		No	No	Acetylsalicylic acid	Yes	No		ischemic heart disease			No			10	Yes
405	1	1	1	0	0	0	0	0	0		rivaroxaban	Yes	85	F	Fall by walking		Yes	No	No	No		No	No	Acetylsalicylic acid	Yes	No		Atrial Flutter		1.1	No			5	Yes
404	1	1	1	0	0	0	0	0	0			No	41	M	Fall by walking		Yes	No	No	No		No	No		No	No					No				No
403	1	1	1	0	0	0	0	0	0			No	89	F	Fall by walking		Yes	No	No	No		No	No		No	No					Yes	No	Yes	2	Yes
402	1	1	1	0	0	0	0	0	0		rivaroxaban	Yes	81	F	Fall by walking		Yes	No	No	No		No	No		No	No		Atrial Flutter		1.2	No				No
401	1	1	1	0	0	0	0	0	0		rivaroxaban	Yes	73	M	Fall by walking		Yes	No	No	No		No	No		No	No		Atrial Flutter		2.3	No				No
400	1	1	1	0	0	0	0	0	0			No	24	F	Car incident		Yes	No	No	No		No	No		No	No					No				No
	1	1	1	1	0	0	0	0	1	e1
399	1	1	1	0	0	0	0	0	0		apixaban	Yes	87	M	Fall by walking		Yes	No	No	No		No	No		No	No		Atrial Flutter		1.3	No				No
398	1	1	1	0	0	0	0	0	0			No	72	M	Fall by walking		Yes	No	No	No		No	No		No	No					No				No
397	1	1	1	0	0	0	0	0	0			No	22	M	Aggression		Yes	Yes	No	No		No	No		No	No					No				No
396	1	1	1	0	0	0	0	0	0			No	83	M	Fall by walking		Yes	No	No	No		No	No	Acetylsalicylic acid	Yes	No		ischemic heart disease			No				No
395	1	1	1	0	0	0	0	0	0			No	78	F	Fall by walking		Yes	No	No	No		No	No		No	No					No				No
394	1	1	1	0	0	0	0	0	0			No	84	F	Fall by walking		Yes	No	No	No		No	No	clopidogrel	Yes	No		ischemic heart disease			No				No
393	1	1	1	0	0	0	0	0	0			No	65	M	Fall by walking		Yes	Yes	No	No		No	No		No	No					No				No
392	1	1	1	0	0	0	0	0	0			No	87	M	Fall by walking		Yes	No	No	No		No	No	clopidogrel	Yes	No	disturbo neurocognitivo su base vascolare	Other			No				No
391	1	1	1	0	0	0	0	0	0			No	74	M	Fall by walking		Yes	No	No	No		No	No		No	No					No				No
390	1	1	1	0	0	0	0	0	0			No	85	M	Fall by walking		Yes	No	No	No		No	No		No	No					No				No
389	1	1	1	0	0	0	0	0	0			No	83	F	Fall by walking		Yes	No	No	No		No	No	Acetylsalicylic acid	Yes	No		primary prevention			No				No
388	1	1	1	0	0	0	0	0	0			No	72	F	Fall by walking		Yes	No	No	No		No	No		No	No					No				No
387	1	1	1	0	0	0	0	0	0		rivaroxaban	Yes	86	F	Fall by walking		Yes	No	No	No		No	No	Acetylsalicylic acid	Yes	No		Atrial Flutter			No			3	Yes
386	1	1	1	0	0	0	0	0	0			No	57	M	Fall by walking		Yes	Yes	No	No		No	No		No	No					Yes	No	Yes	5	Yes
385	1	1	1	0	0	0	0	0	0			No	86	M	Fall by walking		Yes	No	No	No		No	No	Acetylsalicylic acid	Yes	No		primary prevention			No				No
384	1	1	1	0	0	0	0	0	0			No	87	F	Fall by walking		Yes	No	No	No		No	No		No	No					No				No
383	1	1	1	0	0	0	0	0	0		apixaban	Yes	80	M	Fall by walking		Yes	No	No	No		No	No		No	No					No				No
382	1	1	1	0	0	0	0	0	0			No	63	M	Fall by walking		No	No	No	No		No	No	Acetylsalicylic acid	Yes	No		ischemic heart disease			No				No
381	1	1	1	0	0	0	0	0	0			No	85	F	Fall by walking		No	No	No	No		No	No	Acetylsalicylic acid	Yes	No		ischemic heart disease			No				No
380	1	1	1	0	0	0	0	0	0			No	85	F	Fall by walking		Yes	No	No	No		No	No		No	No					No				No
379	1	1	1	0	0	0	0	0	0			No	57	M	Bicycle incident		Yes	No	No	No		No	No		No	No					Yes	No	Yes	4	Yes
378	1	1	1	0	0	0	0	0	0			No	88	M	Fall by walking		Yes	No	No	No		No	No		No	No					No				No
377	1	1	1	0	0	0	0	0	0			No	76	F	Fall by walking		Yes	No	No	No		No	No		No	No					No				No
376	1	1	1	0	0	0	0	0	0			No	26	F	other specify	caduta di grave	Yes	No	No	No		No	No		No	No					No				No
375	1	1	1	0	0	0	0	0	0			No	21	M	Bicycle incident		Yes	No	No	No		No	No		No	No					No			5	Yes
374	1	1	1	0	0	0	0	0	0			No	82	M	Fall by walking		Yes	No	No	No		No	No		No	No					No				No
373	1	1	1	0	0	0	0	0	0		apixaban	Yes	95	F	Fall by walking		Yes	No	No	No		No	No		No	No		Thrombosis			No			2	Yes
372	1	1	1	0	0	0	0	0	0			No	21	F	Fall by walking		Yes	No	No	No		No	No		No	No					No				No
371	1	1	1	0	0	0	0	0	0		rivaroxaban	Yes	76	F	Fall by walking		Yes	No	No	No		No	No		No	No		Atrial Flutter			No				No
370	1	1	1	0	0	0	0	0	0			No	22	M	other specify	caduto a 30 all'ora da monopattino elettrico	Yes	No	No	No		No	No		No	No					No				No
369	1	1	1	0	0	0	0	0	0			No	71	M	Fall by walking		Yes	No	No	No		No	No		No	No					No				No
368	1	1	1	0	0	0	0	0	0		rivaroxaban	Yes	77	M	Fall by walking		Yes	No	No	No		No	No		No	No		Atrial Flutter			No				No
367	1	1	1	0	0	0	0	0	0			No	78	F	Fall by walking		No	No	No	No		No	No	Acetylsalicylic acid	Yes	No		primary prevention			No				No
366	1	1	1	0	0	0	0	0	0			No	51	M	Fall	1.5 m	Yes	No	No	No		No	No		No	No					No			3	Yes
365	1	1	1	0	0	0	0	0	0			No	90	F	Fall by walking		Yes	No	No	No		No	No	Acetylsalicylic acid	Yes	No		primary prevention			No				No
364	1	1	1	0	0	0	0	0	0			No	81	F	Fall by walking		Yes	No	No	No		No	No		No	No					No				No
363	1	1	1	0	0	0	0	0	0		rivaroxaban	Yes	74	F	Fall by walking		No	No	No	No		No	No		No	No		Atrial Flutter			No				No
362	1	1	1	0	0	0	0	0	0		rivaroxaban	Yes	88	M	Fall by walking		Yes	No	No	No		No	No		No	No		Atrial Flutter		2.5	No				No
361	1	1	1	0	0	0	0	0	0		edoxaban	Yes	77	F	Fall by walking		No	No	No	No		No	No		No	No		Atrial Flutter			No				No
360	1	1	1	0	0	0	0	0	0		rivaroxaban	Yes	85	F	Fall by walking		No	No	No	No		No	No		No	No		Atrial Flutter			No				No
359	1	1	1	0	0	0	0	0	0		apixaban	Yes	85	F	other specify	caduta dalla sedia	No	No	No	No		No	No	Acetylsalicylic acid	Yes	No	e FA	ischemic heart disease		1.4	No				No
358	1	1	1	0	0	0	0	0	0			No	82	M	Fall by walking		Yes	No	No	No		No	No	Acetylsalicylic acid	Yes	No		primary prevention			No				No
357	1	1	1	0	0	0	0	0	0			No	78	F	Fall by walking		Yes	No	No	No		No	No		No	No					No				No
356	1	1	1	0	0	0	0	0	0			No	32	M	Fall by walking		Yes	No	No	No		No	No		No	No					No				No
355	1	1	1	0	0	0	0	0	0			No	79	M	Fall by walking		No	No	No	No		No	No	Acetylsalicylic acid	Yes	No		ischemic heart disease			No				No
354	1	1	1	0	0	0	0	0	0			No	67	M	Fall by walking		No	No	No	No		No	No	Acetylsalicylic acid	Yes	No		ischemic heart disease			No				No
353	1	1	1	0	0	0	0	0	0			No	88	M	Fall by walking		Yes	No	No	No		No	No		No	No					No				No
352	1	1	1	0	0	0	0	0	0		apixaban	Yes	78	F	Fall by walking		Yes	No	No	No		No	No		No	No					No				No
351	1	1	1	0	0	0	0	0	0			No	80	F	Fall by walking		No	No	No	No		No	No	clopidogrel	Yes	No		ischemic heart disease			No				No
350	1	1	1	0	0	0	0	0	0			No	82	F	Fall by walking		No	No	No	No		No	No	Acetylsalicylic acid	Yes	No	pregresso ictus	Other			No				No
348	1	1	1	0	0	0	0	0	0			No	92	M	Fall by walking		Yes	No	No	No		No	No	Acetylsalicylic acid	Yes	No		primary prevention			No				No
349	1	1	1	0	0	0	0	0	0			No	76	F	Fall by walking		Yes	No	No	No		No	No		No	No					No				No
347	1	1	1	0	0	0	0	0	0			No	73	F	Fall by walking		Yes	No	No	No		No	No		No	No					No				No
346	1	1	1	0	0	0	0	0	0		apixaban	Yes	78	M	Fall by walking		No	No	No	No		No	No		No	No	antiXa normale terapeutica	Atrial Flutter	0.86		No				No
345	1	1	1	0	0	0	0	0	0			No	83	M	Aggression		Yes	Yes	No	No		No	No		No	No					No				No
344	1	1	1	0	0	0	0	0	0			No	75	M	Fall by walking		Yes	No	No	No		No	No	Acetylsalicylic acid	Yes	No		ischemic heart disease			No				No
343	1	1	1	0	0	0	0	0	0			No	70	F	Fall	20m in montagna	Yes	No	No	No	warfarin	Yes	No		No	No		Thrombosis		2.3	Yes	No	Yes	7	Yes
342	1	1	1	0	0	0	0	0	0			No	21	M	Car incident		Yes	No	No	No		No	No		No	No					No				No
341	1	1	1	0	0	0	0	0	0			No	19	F	Fall by walking		Yes	Yes	No	No		No	No		No	No					No				No
339	1	1	1	0	0	0	0	0	0			No	88	F	Fall by walking		No	No	No	No		No	No	Acetylsalicylic acid	Yes	No		ischemic heart disease			No				No
340	1	1	1	0	0	0	0	0	0			No	89	M	Fall by walking		Yes	No	No	No		No	No		No	No					No				No
338	1	1	1	0	0	0	0	0	0			No	25	M	Aggression		Yes	Yes	No	No		No	No		No	No					No				No
337	1	1	1	0	0	0	0	0	0			No	87	F	Fall by walking		Yes	No	No	No		No	No		No	No					No				No
336	1	1	1	0	0	0	0	0	0			No	66	M	Moto incident		Yes	No	No	No		No	No		No	No					No				No
335	1	1	1	0	0	0	0	0	0			No	54	M	Aggression		Yes	No	No	No		No	No		No	No					No				No
334	1	1	1	0	0	0	0	0	0			No	49	M	Fall by walking		Yes	No	No	No		No	No		No	No					No				No
333	1	1	1	0	0	0	0	0	1			No	87	F	Fall by walking		No	No	No	No		No	No	Acetylsalicylic acid	Yes	No		ischemic heart disease			No				No
332	1	1	1	0	0	0	0	0	0			No	18	M	Bicycle incident		Yes	No	No	No		No	No		No	No					No				No
331	1	1	1	0	0	0	0	0	0			No	98	F	Fall by walking		Yes	No	No	No		No	No		No	No					No				No
330	1	1	1	0	0	0	0	0	0			No	91	F	Fall by walking		Yes	No	No	No		No	No		No	No					No				No
329	1	1	1	0	0	0	0	0	0			No	93	M	Fall	2.5m	Yes	No	No	No		No	No		No	No					No				No
328	1	1	1	0	0	0	0	0	0			No	62	F	Fall by walking		Yes	No	No	No		No	No		No	No					No				No
327	1	1	1	0	0	0	0	0	0			No	91	F	Fall by walking		Yes	No	No	No	acenocoumarol	Yes	No		No	No		Atrial Flutter		2.7	No				No
326	1	1	1	0	0	0	0	0	0		edoxaban	Yes	87	M	Fall by walking		No	No	No	No		No	No		No	No		Atrial Flutter		1.7	No				No
325	1	1	1	0	0	0	0	0	0			No	83	F	Fall by walking		Yes	Yes	No	No		No	No		No	No					No				No
324	1	1	1	0	0	0	0	0	0			No	63	M	Bicycle incident		Yes	No	No	No		No	No		No	No					Yes	No	Yes		No
323	1	1	1	0	0	0	0	0	0		apixaban	Yes	89	M	Fall by walking		No	No	No	No		No	No		No	No		ischemic heart disease		1.3	No			2	Yes
322	1	1	1	0	0	0	0	0	0			No	89	F	Fall by walking		Yes	No	No	No		No	No		No	No					No				No
321	1	1	1	0	0	0	0	0	0			No	91	M	Fall by walking		Yes	No	No	No		No	No		No	No					No				No
320	1	1	1	0	0	0	0	0	0			No	30	M	Moto incident		Yes	No	No	No		No	No		No	No					No				No
319	1	1	1	0	0	0	0	0	0			No	79	M	Fall by walking		Yes	No	No	No		No	No	Acetylsalicylic acid	Yes	No		ischemic heart disease			No				No
	1	1	0	0	0	0	0	0	1	I3
318	1	1	1	0	0	0	0	0	0		apixaban	Yes	88	M	Bicycle incident		Yes	No	No	No		No	No		No	No		Atrial Flutter			Yes	No	Yes	6	Yes
317	1	1	1	0	0	0	0	0	0			No	64	M	other specify	investito da monopattino elettrico	No	No	No	No		No	No	Acetylsalicylic acid	Yes	No		ischemic heart disease			No				No
316	1	1	1	0	0	0	0	0	0			No	92	F	Fall	una rampa di scale	Yes	No	No	No		No	No		No	No					No			7	Yes
315	1	1	1	0	0	0	0	0	0			No	45	M	Bicycle incident		Yes	No	No	No		No	No		No	No					No				No
314	1	1	1	0	0	0	0	0	0			No	22	M	other specify	pallina da squash	Yes	No	No	No		No	No		No	No					No				No
313	1	1	1	0	0	0	0	0	0			No	64	M	Fall by walking		Yes	No	No	No		No	No		No	No					No				No
312	1	1	1	0	0	0	0	0	0			No	82	M	Fall by walking		No	No	No	No		No	No	Acetylsalicylic acid	Yes	No		ischemic heart disease			No				No
311	1	1	1	0	0	0	0	0	0		apixaban	Yes	89	F	Fall by walking		No	No	No	No		No	No		No	No		Atrial Flutter			No			2	Yes
310	1	1	1	0	0	0	0	0	0		rivaroxaban	Yes	97	F	Fall by walking		Yes	No	No	No		No	No		No	No	20 mg	Atrial Flutter		1.1	No				No
309	1	1	1	0	0	0	0	0	0		rivaroxaban	Yes	80	F	Fall by walking		Yes	No	No	No		No	No		No		10 mg	Atrial Flutter			No				No
308	1	1	1	0	0	0	0	0	0			No	55	M	Fall by walking		No	Yes	No	No		No	No		No	No					No			2	Yes
307	1	1	1	0	0	0	0	0	0		apixaban	Yes	100	F	Fall by walking		No	No	No	No		No	No		No	No					No				No
306	1	1	1	0	0	0	0	0	0			No	82	F	Fall by walking		Yes	No	No	No		No	No		No	No					No				No
305	1	1	1	0	0	0	0	0	0			No	90	M	Fall by walking		No	No	No	No		No	No	Acetylsalicylic acid	Yes	No		ischemic heart disease			No				No
304	1	1	1	0	0	0	0	0	0			No	55	M	Fall by walking		Yes	No	No	No		No	No		No	No					No				No
303	1	1	1	0	0	0	0	0	0			No	81	F	Fall by walking		Yes	No	No	No		No	No	Acetylsalicylic acid	Yes	No		ischemic heart disease			No				No
302	1	1	1	0	0	0	0	0	0			No	26	M	Fall	30m	Yes	No	No	No		No	No		No	No					Yes	Yes		3	Yes
301	1	1	1	0	0	0	0	0	0			No	82	F	Fall	scala a chiocciola	Yes	No	No	No		No	No		No	No					No				No
300	1	1	1	0	0	0	0	0	0			No	34	F	other specify	caduta in acqua urtando il boma della barca a vela	Yes	No	No	No		No	No		No	No					No				No
299	1	1	1	0	0	0	0	0	0			No	61	M	Fall	3m	Yes	No	No	No		No	No		No	No					No				No
298	1	1	1	0	0	0	0	0	0			No	68	M	Fall by walking		Yes	No	No	No		No	No		No	No					No				No
297	1	1	1	0	0	0	0	0	0			No	90	M	Fall by walking		Yes	No	No	No		No	No	Acetylsalicylic acid	Yes	No		ischemic heart disease			No				No
295	1	1	1	0	0	0	0	0	0			No	46	M	Aggression		Yes	No	No	No		No	No		No	No					No				No
294	1	1	1	0	0	0	0	0	0			No	69	M	Fall by walking		Yes	Yes	No	No		No	No		No	No					No				No
293	1	1	1	0	0	0	0	0	0		rivaroxaban	Yes	78	M	Fall by walking		No	No	No	No		No	No		No	No		Atrial Flutter			No				No
292	1	1	1	0	0	0	0	0	0			No	39	M	other specify	incidente in monopattino elettrico a 20 km/h	Yes	No	No	No		No	No		No	No					No				No
291	1	1	1	0	0	0	0	0	0			No	81	F	Fall by walking		Yes	No	No	No		No	No		No	No					No				No
290	1	1	1	0	0	0	0	0	0		apixaban	Yes	96	M	Fall by walking		No	No	No	No		No	No		No	No		Atrial Flutter			No				No
289	1	1	1	0	0	0	0	0	0			No	78	M	other specify	caduto dalla carrozzina	Yes	No	No	No		No	No		No	No					No				No
288	1	1	1	0	0	0	0	0	0			No	18	M	Car incident		No	No	No	No		No	No		No	No					No			tc non eseguita	No
287	1	1	1	0	0	0	0	0	0			No	69	F	Fall by walking		Yes	Yes	No	No		No	No	Acetylsalicylic acid	Yes	No		primary prevention			No				No
286	1	1	1	0	0	0	0	0	0			No	81	M	Fall by walking		Yes	No	No	No		No	No	Acetylsalicylic acid	Yes	No		primary prevention			No				No
285	1	1	1	0	0	0	0	0	0			No	84	M	Fall by walking		Yes	No	No	No		No	No	Acetylsalicylic acid	Yes	No		primary prevention			No				No
284	1	1	1	0	0	0	0	0	0			No	18	M	other specify	incidente sportivo giocando a hockey	Yes	No	No	No		No	No		No	No					No				No
283	1	1	1	0	0	0	0	0	0		rivaroxaban	Yes	75	M	Fall by walking		Yes	Yes	No	No		No	No		No	No	motivo non chiaro	Other			No				No
282	1	1	1	0	0	0	0	0	0			No	83	F	Fall by walking		Yes	No	No	No		No	No	clopidogrel	Yes	No		ischemic heart disease			No				No
281	1	1	1	0	0	0	0	0	0			No	77	F	Fall	caduta da una rampa di scale	Yes	No	No	No		No	No		No	No					Yes	No	Yes	3	Yes
280	1	1	1	0	0	0	0	0	0			No	58	F	Bicycle incident		Yes	No	No	No		No	No		No	No					No				No
279	1	1	1	0	0	0	0	0	0		rivaroxaban	Yes	81	M	Fall	ruzzolato per un pendio in montagna per qualche metro	Yes	No	No	No		No	No		No	No		Atrial Flutter			No				No
278	1	1	1	0	0	0	0	0	0		rivaroxaban	Yes	88	F	Car incident		Yes	No	No	No		No	No		No	No		Atrial Flutter			No				No
277	1	1	1	0	0	0	0	0	0			No	89	F	Fall	una rampa di scale	Yes	No	No	No	acenocoumarol	Yes	No		No	No		Atrial Flutter		6.6	Yes	No	Yes		Yes
276	1	1	1	0	0	0	0	0	0			No	53	M	Fall by walking		Yes	No	No	Yes		No	No		No	No					No				No
275	1	1	1	0	0	0	0	0	0			No	28	M	Fall	scala 10 gradini	Yes	No	Yes	No		No	No		No	No					No			2	Yes
274	1	1	1	0	0	0	0	0	0			No	85	F	Fall by walking		Yes	No	No	No		No	No	Acetylsalicylic acid	Yes	No		primary prevention			No				No
273	1	1	1	0	0	0	0	0	0			No	57	M	Fall by walking		No	No	No	No		No	No	Acetylsalicylic acid	Yes	Yes	clopidogrel	ischemic heart disease			No				No
272	1	1	1	0	0	0	0	0	0			No	50	F	Fall by walking		No	No	No	No		No	No		No	No	disfunzione trombocitaria lieve				No				No
271	1	1	1	0	0	0	0	0	0			No	75	F	Fall by walking		Yes	No	No	No		No	No	Acetylsalicylic acid	Yes			primary prevention			No				No
270	1	1	1	0	0	0	0	0	0			No	79	F	Fall by walking		Yes	No	No	No		No	No	clopidogrel	Yes			ischemic heart disease			No				No
269	1	1	1	0	0	0	0	0	0		apixaban	Yes	91	F	Fall by walking		Yes	No	No	No		No	No		No	No					No				No
268	1	1	1	0	0	0	0	0	0			No	60	M	Fall	2m	Yes	No	No	No		No	No		No	No					No				No
267	1	1	1	0	0	0	0	0	0			No	18	M	Car incident		Yes	No	No	No		No	No		No	No					No				No
266	1	1	1	0	0	0	0	0	0			No	96	F	Fall by walking		Yes	No	No	No		No	No		No	No					No				No
265	1	1	1	0	0	0	0	0	0			No	82	F	Fall by walking		Yes	No	No	No		No	No	Acetylsalicylic acid	Yes	No		ischemic heart disease			No			4	Yes
264	1	1	1	0	0	0	0	0	0		apixaban	Yes	88	F	Fall by walking		Yes	No	No	No		No	No		No	No		Atrial Flutter			No			2	Yes
263	1	1	1	0	0	0	0	0	0			No	82	M	Fall by walking		Yes	Yes	No	No	acenocoumarol	Yes	No		No	No		Atrial Flutter		2.6	Yes	No	Yes	2	Yes
262	1	1	1	0	0	0	0	0	0		rivaroxaban	Yes	88	M	Fall by walking		Yes	No	No	No		No	No		No	No		Atrial Flutter			No				No
261	1	1	1	0	0	0	0	0	0		rivaroxaban	Yes	87	M	Fall by walking		Yes	No	No	No		No	No		No	No		Atrial Flutter		2	No				No
258	1	1	1	0	0	0	0	0	0		apixaban	Yes	87	M	Fall by walking		Yes	No	No	No		No	No		No	No		Atrial Flutter			No				No
260	1	1	1	0	0	0	0	0	0			No	37	M	Fall by walking		Yes	No	No	Yes		No	No		No	No					No				No
259	1	1	1	0	0	0	0	0	0			No	90	F	Fall by walking		Yes	No	No	No		No	No		No	No					No				No
257	1	1	1	0	0	0	0	0	0			No	87	F	Fall by walking		Yes	No	No	No		No	No		No	No					No			6	Yes
256	1	1	1	0	0	0	0	0	0			No	73	F	Fall by walking		Yes	No	No	No		No	No		No	No					No			5	Yes
255	1	1	1	0	0	0	0	0	0			No	72	M	Fall by walking		Yes	No	No	No		No	No	Acetylsalicylic acid	Yes	Yes	clopidogrel	ischemic heart disease			No				No
254	1	1	1	0	0	0	0	0	0		rivaroxaban	Yes	57	F	Fall by walking		No	No	No	No		No	No		No	No		Thrombosis			No				No
253	1	1	1	0	0	0	0	0	0			No	82	M	Fall by walking		Yes	No	No	No		No	No		No	No					No				No
252	1	1	1	0	0	0	0	0	0		apixaban	Yes	94	F	Fall by walking		Yes	No	No	No		No	No		No	No			170 (in range per picco apixaban)		No				No
251	1	1	1	0	0	0	0	0	0			No	85	M	Fall by walking		Yes	Yes	No	No		No	No	Acetylsalicylic acid	Yes	No		ischemic heart disease			No				No
250	1	1	1	0	0	0	0	0	0			No	18	M	Aggression		Yes	No	No	No		No	No		No	No					No				No
249	1	1	1	0	0	0	0	0	0			No	67	M	Fall by walking		Yes	No	No	No		No	No	Acetylsalicylic acid	Yes	No		ischemic heart disease			Yes	No	Yes	3	Yes
248	1	1	1	0	0	0	0	0	0			No	53	F	Fall by walking		Yes	No	No	No		No	No		No	No					No				No
247	1	1	1	0	0	0	0	0	0			No	89	F	Fall by walking		Yes	No	No	No		No	No		No	No					No				No
246	1	1	1	0	0	0	0	0	0			No	52	F	Fall by walking		Yes	No	No	No		No	No		No	No					No			2	Yes
245	1	1	1	0	0	0	0	0	0			No	72	M	Fall by walking		Yes	No	No	No		No	No		No	No					No			2	Yes
244	1	1	1	0	0	0	0	0	0			No	56	F	Fall	15 m	No	No	No	No		No	No		No	No					No			tc non eseguita	No
243	1	1	1	0	0	0	0	0	0			No	102	F	Fall by walking		Yes	No	No	No		No	No		No	No					No			2	Yes
242	1	1	1	0	0	0	0	0	0			No	37	M	Fall	scivolo in piscina	Yes	No	No	No		No	No		No	No					No			2	Yes
241	1	1	1	0	0	0	0	0	0		apixaban	Yes	95	F	Fall by walking		Yes	No	No	No		No	No		No	No		Atrial Flutter		1.2	No				No
240	1	1	1	0	0	0	0	0	0		apixaban	Yes	79	M	Fall by walking		No	No	No	No		No	No		No	No	severa arteromatosi dei TSA, insufficienza cardiaca a funzione sistolica preservata	Other			No				No
239	1	1	1	0	0	0	0	0	0		rivaroxaban	Yes	82	F	Fall by walking		No	No	No	No		No	No		No	No		Atrial Flutter			No			5	Yes
238	1	1	1	0	0	0	0	0	0			No	51	M	Fall	scarpata	Yes	Yes	No	No		No	No		No	No					Yes	No	Yes	1	Yes
237	1	1	1	0	0	0	0	0	0			No	77	M	Fall by walking		No	No	No	No		No	No	Acetylsalicylic acid	Yes	No		ischemic heart disease			No				No
236	1	1	1	0	0	0	0	0	0			No	41	M	other specify	caduta di grave	Yes	No	No	No		No	No		No	No					No				No
235	1	1	1	0	0	0	0	0	0			No	18	F	Fall by walking		Yes	No	No	No		No	No		No	No					No				No
234	1	1	1	0	0	0	0	0	0			No	90	F	Fall by walking		Yes	No	No	No		No	No		No	No					No				No
233	1	1	1	0	0	0	0	0	0			No	32	M	Fall by walking		Yes	No	No	No		No	No		No	No					No				No
232	1	1	1	0	0	0	0	0	0		rivaroxaban	Yes	93	F	Fall by walking		No	No	No	No		No	No		No	No		Atrial Flutter			No				No
231	1	1	1	0	0	0	0	0	0			No	88	M	Fall	15 gradini	Yes	No	No	No		No	No	Acetylsalicylic acid	Yes	No		ischemic heart disease			No			3	Yes
229	1	1	1	0	0	0	0	0	0			No	66	M	Bicycle incident		Yes	No	No	No		No	No	clopidogrel	Yes	No	pregresso ictus	Other		1	Yes	No	Yes	5	Yes
229	1	1	1	0	0	0	0	0	0			No	95	F	Fall by walking		Yes	No	No	No		No	No	Acetylsalicylic acid	Yes	No		primary prevention		1.1	No			2	Yes
228	1	1	1	0	0	0	0	0	0		rivaroxaban	Yes	31	F	Fall by walking		No	No	No	No		No	No		No	No		pulmonary embolism			No				No
227	1	1	1	0	0	0	0	0	0			No	19	M	Moto incident		Yes	Yes	No	No		No	No		No	No					No			3	Yes
226	1	1	1	0	0	0	0	0	0			No	87	F	Fall by walking		Yes	No	No	No		No	No		No	No					No				No
225	1	1	1	0	0	0	0	0	0			No	94	F	Fall by walking		Yes	No	No	No		No	No		No	No					No				No
224	1	1	1	0	0	0	0	0	0		edoxaban	Yes	82	M	Fall by walking		No	No	No	No		No	No		No	No		Thrombosis			No				No
223	1	1	1	0	0	0	0	0	0			No	86	F	Fall by walking		No	No	No	No		No	No	clopidogrel	Yes	No		ischemic heart disease		1	No				No
222	1	1	1	0	0	0	0	0	0			No	77	F	Fall by walking		Yes	No	No	No		No	No		No	No					No			2	Yes
221	1	1	1	0	0	0	0	0	0		rivaroxaban	Yes	71	M	Fall by walking		Yes	No	No	No		No	No		No	No		Thrombosis			No				No
	1	1	0	0	0	0	0	0	1	I3
220	1	1	1	0	0	0	0	0	0			No	91	F	Fall by walking		Yes	No	No	No		No	No		No	No					No				No
219	1	1	1	0	0	0	0	0	0			No	79	M	Fall by walking		Yes	No	No	No		No	No		No	No					No				No
218	1	1	1	0	0	0	0	0	0			No	46	M	Moto incident		Yes	No	No	No		No	No		No	No					Yes	No	Yes	5	Yes
217	1	1	1	0	0	0	0	0	0		apixaban	Yes	82	F	Fall by walking		No	No	No	No		No	No		No	No		Atrial Flutter			No				No
216	1	1	1	0	0	0	0	0	0		apixaban	Yes	78	M	Car incident		Yes	No	No	No		No	No		No	No		Atrial Flutter			No			2	Yes
215	1	1	1	0	0	0	0	0	0			No	62	F	Moto incident		Yes	No	No	No		No	No		No	No					No				No
213	1	1	1	0	0	0	0	0	0		rivaroxaban	Yes	90	M	Fall by walking		No	No	No	No		No	No		No	No		Atrial Flutter		1.1	Yes	No	Yes	2	Yes
213	1	1	1	0	0	0	0	0	0			No	78	F	Fall by walking		Yes	No	No	No		No	No	Acetylsalicylic acid	Yes	No		primary prevention			No				No
212	1	1	1	0	0	0	0	0	0			No	46	F	Car incident		Yes	No	No	Yes		No	No		No	No					No				No
211	1	1	1	0	0	0	0	0	0			No	50	M	Bicycle incident		Yes	No	No	No		No	No		No	No					No			2	Yes
210	1	1	1	0	0	0	0	0	0			No	81	F	Fall by walking		Yes	No	No	No		No	No		No	No					No			6	Yes
209	1	1	1	0	0	0	0	0	0			No	93	F	Fall by walking		Yes	No	No	No		No	No	Acetylsalicylic acid	Yes	No		ischemic heart disease			Yes	No	Yes	10	Yes
208	1	1	1	0	0	0	0	0	0		edoxaban	Yes	66	M	Bicycle incident		Yes	No	No	No		No	No		No	No		Atrial Flutter		1	No				No
207	1	1	1	0	0	0	0	0	0			No	44	M	other specify	tuffo da 10 metri atterrato di pancia	No	No	No	No		No	No		No	No					No			tc non eseguita	No
206	1	1	1	0	0	0	0	0	0			No	35	M	Aggression		Yes	No	No	No		No	No		No	No					No				No
205	1	1	1	0	0	0	0	0	0			No	85	M	Fall by walking		Yes	Yes	No	No		No	No		No	No					No				No
204	1	1	1	0	0	0	0	0	0			No	21	M	Fall	30 m	Yes	No	No	No		No	No		No	No					No			2	Yes
203	1	1	1	0	0	0	0	0	0			No	74	F	Fall by walking		Yes	No	No	No		No	No		No	No					No				No
202	1	1	1	0	0	0	0	0	0			No	73	M	Fall by walking		Yes	No	No	No		No	No		No	No					No				No
201	1	1	1	0	0	0	0	0	0			No	58	M	Fall	3 mt	Yes	No	No	No		No	No		No	No					No				No
200	1	1	1	0	0	0	0	0	0			No	58	F	Fall by walking		Yes	No	No	No		No	No		No	No					No				No
199	1	1	1	0	0	0	0	0	0		apixaban	Yes	86	F	Fall by walking		Yes	No	No	No		No	No		No	No	pregresso ictus	Other			No				No
198	1	1	1	0	0	0	0	0	0			No	82	M	Fall by walking		Yes	No	No	No		No	No	Acetylsalicylic acid	Yes	No		primary prevention			No				No
197	1	1	1	0	0	0	0	0	0			No	64	F	Fall by walking		Yes	Yes	No	No		No	No		No	No					No				No
196	1	1	1	0	0	0	0	0	0			No	59	M	Car incident		Yes	No	No	No		No	No		No	No					No			8	Yes
195	1	1	1	0	0	0	0	0	0			No	96	F	Fall by walking		Yes	No	No	No	acenocoumarol	Yes	No		No	No		Atrial Flutter		2.3	No				No
194	1	1	1	0	0	0	0	0	0			No	31	F	Fall by walking		No	No	No	No		No	No		No	No					No			tc non eseguita	No
193	1	1	1	0	0	0	0	0	0			No	34	M	Aggression		Yes	No	No	No		No	No		No	No					No				No
192	1	1	1	0	0	0	0	0	0			No	63	M	Fall by walking		No	No	No	No		No	No	Acetylsalicylic acid	Yes	No		ischemic heart disease			No				No
191	1	1	1	0	0	0	0	0	0			No	81	F	Fall by walking		Yes	No	No	No		No	No		No	No					No				No
190	1	1	1	0	0	0	0	0	1			No	25	F	Fall by walking		No	No	No	No		No	No		No	No					No				No
189	1	1	1	0	0	0	0	0	0		apixaban	Yes	80	M	Fall by walking		Yes	No	No	No		No	No		No	No		Atrial Flutter			No				No
188	1	1	1	0	0	0	0	0	0			No	80	F	Fall by walking		No	No	No	No	acenocoumarol	Yes	No		No	No		Atrial Flutter			No			2	Yes
187	1	1	1	0	0	0	0	0	0			No	35	F	other specify	caduta da cavallo	Yes	No	No	No		No	No		No	No					No				No
186	1	1	1	0	0	0	0	0	0		apixaban	Yes	87	M	Fall by walking		Yes	Yes	No	No		No	No		No	No		Atrial Flutter			No				No
185	1	1	1	0	0	0	0	0	0			No	81	F	Fall by walking		Yes	No	No	No		No	No		No	No					No				No
184	1	1	1	0	0	0	0	0	0			No	86	F	Fall by walking		Yes	No	No	No		No	No	Acetylsalicylic acid	Yes	No		ischemic heart disease			No			2	Yes
183	1	1	1	0	0	0	0	0	0			No	76	F	Fall by walking		Yes	Yes	No	No		No	No	Acetylsalicylic acid	Yes	No		ischemic heart disease			No			2	Yes
182	1	1	1	0	0	0	0	0	0		rivaroxaban	Yes	81	M	Fall by walking		Yes	No	No	No		No	No		No	No	15 mg	Atrial Flutter		1.3	No				No
181	1	1	1	0	0	0	0	0	0			No	93	M	Fall by walking		Yes	No	No	Yes		No	No		No	No					No				No
180	1	1	1	0	0	0	0	0	0			No	18	M	other specify	incidente sportivo testa contro testa	No	No	No	No		No	No		No	No					No			tc non eseguita	No
179	1	1	1	0	0	0	0	0	0			No	43	M	Aggression		Yes	No	No	No		No	No		No	No					No				No
178	1	1	1	0	0	0	0	0	0			No	80	F	Fall by walking		Yes	No	No	No		No	No		No	No					No				No
177	1	1	1	0	0	0	0	0	0			No	66	F	Fall by walking		Yes	No	Yes	No		No	No		No	No					Yes			2	Yes
176	1	1	1	0	0	0	0	0	0		apixaban	Yes	88	F	Fall by walking		Yes	No	No	No		No	No		No	No		Atrial Flutter		1.1	No				No
175	1	1	1	0	0	0	0	0	0			No	60	M	Fall	2m	Yes	No	No	No		No	No		No	No					No			2	Yes
174	1	1	1	0	0	0	0	0	0		rivaroxaban	Yes	94	F	Fall by walking		No	No	No	No		No	No		No		15 mg	Atrial Flutter			No			2	Yes
173	1	1	1	0	0	0	0	0	0			No	79	F	Fall by walking		Yes	No	No	No		No	No	Acetylsalicylic acid	Yes	No	pregresso ictus	Other			No				No
172	1	1	1	0	0	0	0	0	0			No	61	M	Fall by walking		No	No	No	No		No	No	Acetylsalicylic acid	Yes	No	pregresso ictus	Other			No				No
170	1	1	1	0	1	0	0	0	0			No	61	F	Fall by walking		Yes	No	No	No		No	No		No	No								ct non eseguita
171	1	1	1	0	0	0	0	0	0			No	85	F	Fall by walking		Yes	No	No	No	acenocoumarol	Yes	No	Acetylsalicylic acid	Yes	No	and ischemic heart disease (2012)	Atrial Flutter		3,7	No			6	Yes
169	1	1	1	0	0	0	0	0	0			No	85	M	Fall	una rampa di scale	Yes	No	No	No	acenocoumarol	Yes	No		No	No		Atrial Flutter		2.7	Yes	No	Yes		Yes
168	1	1	1	0	0	0	0	0	0			No	55	M	Fall	2 m	Yes	No	No	No		No	No		No	No					Yes	No	Yes	5	Yes
167	1	1	1	0	0	0	0	0	0			No	65	M	Bicycle incident		No	No	No	No		No	No		No	No	tc non eseguita
166	1	1	1	0	0	0	0	0	0			No	65	M	Fall by walking		No	Yes	No	No		No	No	Acetylsalicylic acid	Yes	No		ischemic heart disease			No				No
165	1	1	1	0	0	0	0	0	0			No	86	F	Fall by walking		Yes	No	No	No		No	No	Acetylsalicylic acid	Yes	No		primary prevention			No				No
164	1	1	1	0	0	0	0	0	0			No	31	M	Aggression		Yes	No	No	No		No	No		No	No					No				No
163	1	1	1	0	0	0	0	0	0		apixaban	Yes	78	M	Bicycle incident		Yes	No	No	No		No	No		No	No		Atrial Flutter			No				No
162	1	1	1	0	0	0	0	0	0			No	53	M	Car incident		Yes	No	No	No		No	No		No	No					No			tc non eseguita	No
161	1	1	1	0	0	0	0	0	0			No	81	M	Fall by walking		Yes	No	No	No		No	No	Acetylsalicylic acid	Yes	No		ischemic heart disease			No			3	Yes
160	1	1	1	0	0	0	0	0	0		apixaban	Yes	86	F	Fall by walking		Yes	No	No	No		No	No		No	No				1.3	No			4	Yes
159	1	1	1	0	0	0	0	0	0			No	22	M	Bicycle incident		Yes	No	No	No		No	No		No	No					No				No
	1	1	0	0	0	0	0	0	1	I3	apixaban	Yes	84	M	Fall by walking		Yes	No	No	No		No	No		No	No		Atrial Flutter	137 (ben anticoagulato)		Yes			10	Yes
158	1	1	1	0	0	0	0	0	0			No	74	M	Fall by walking		Yes	Yes	No	No		No	No		No	No					Yes	No		4	Yes
157	1	1	1	0	0	0	0	0	0			No	46	M	Moto incident		Yes	No	No	No		No	No		No	No					No			4	Yes
156	1	1	1	0	0	0	0	0	0			No	74	F	Fall by walking		Yes	No	No	No		No	No	Acetylsalicylic acid	Yes	No		primary prevention			Yes	Yes		20	Yes
155	1	1	1	0	0	0	0	0	0		apixaban	Yes	93	M	Fall by walking		No	No	No	No		No	No		No	No		Atrial Flutter		1.3	No				No
154	1	1	1	0	0	0	0	0	0			No	84	M	Fall by walking		Yes	No	No	No		No	No	Acetylsalicylic acid	Yes	No		ischemic heart disease			No				No
153	1	1	1	0	0	0	0	0	0			No	47	F	Car incident		Yes	No	No	No		No	No		No	No					No			2	Yes
152	1	1	1	0	0	0	0	0	0			No	65	M	Fall by walking		Yes	No	No	No		No	No		No	No					No				No
151	1	1	1	0	0	0	0	0	0		rivaroxaban	Yes	93	F	Fall by walking		No	No	No	No		No	No		No	No	15 mg	Atrial Flutter		2.1	No				No
150	1	1	1	0	0	0	0	0	0			No	80	M	Fall	rotola sulle rocce per 7 metri	Yes	No	No	No		No	No	Acetylsalicylic acid	Yes	No		ischemic heart disease			Yes	Yes		20	Yes
149	1	1	1	0	0	0	0	0	0			No	86	F	Fall by walking		Yes	No	No	No		No	No	clopidogrel	Yes	No		ischemic heart disease			No				No
148	1	1	1	0	0	0	0	0	0			No	85	F	Fall by walking		Yes	No	No	No		No	No	Acetylsalicylic acid	Yes	No		primary prevention			No				No
147	1	1	1	0	0	0	0	0	0			No	86	F	Fall by walking		Yes	No	No	No		No	No		No	No					No			2	Yes
146	1	1	1	0	0	0	0	0	0			No	60	F	Fall by walking		Yes	No	No	No		No	No		No	No					No				No
145	1	1	1	0	0	0	0	0	0			No	70	M	Fall by walking		Yes	Yes	No	No		No	No		No	No					Yes	No	Yes	10	Yes
144	1	1	1	0	0	0	0	0	0			No	57	M	Moto incident		Yes	No	No	No		No	No		No	No					No				No
143	1	1	1	0	0	0	0	0	0			No	85	F	Fall by walking		Yes	No	No	No		No	No		No	No					No				No
UNK	1	1	1	0	0	0	0	0	0
141	1	1	1	0	0	0	0	0	0			No	100	M	Fall by walking		No	No	No	No		No	No	Acetylsalicylic acid	Yes	No		primary prevention			No				No
140	1	1	1	0	0	0	0	0	0			No	41	F	Fall by walking		Yes	No	No	No		No	No		No	No					No				No
139	1	1	1	0	0	0	0	0	0			No	96	F	Fall by walking		Yes	No	No	No		No	No		No	No					No			7	Yes
138	1	1	1	0	0	0	0	0	0			No	27	M	Bicycle incident		No	No	No	No		No	No		No	No					No			tc non eseguita	No
137	1	1	1	0	0	0	0	1	0			No	76	F	Fall by walking		Yes	No	No	No		No	No		No	No					No				No
136	1	1	1	0	0	0	0	0	0			No	88	F	Fall	2 metri	Yes	No	No	No	warfarin	Yes	No		No	No		Atrial Flutter		1.7	No			10 (trauma toracico)	Yes
135	1	1	1	0	0	0	0	0	0			No	53	F	Bicycle incident		Yes	No	No	No		No	No		No	No					No				No
134	1	1	1	0	0	0	0	0	0		rivaroxaban	Yes	76	M	Car incident		No	No	No	No		No	No		No	No	20 mg		46 (residuo)		No				No
133	1	1	1	0	0	0	0	0	0			No	20	M	other specify	scontro testa-testa accidentale	No	No	No	No		No	No		No	No	emofilia B				No				No
132	1	1	1	0	0	0	0	0	0		edoxaban	Yes	86	M	Fall by walking		No	No	No	No		No	No		No	No		Atrial Flutter			No				No
131	1	1	1	0	0	0	0	0	0			No	62	M	Fall by walking		Yes	No	No	No		No	No		No	No					No				No
130	1	1	1	0	0	0	0	0	0			No	33	M	Fall by walking		Yes	Yes	No	No		No	No		No	No					No				No
129	1	1	1	0	0	0	0	0	0			No	68	F	Fall by walking		Yes	No	No	No		No	No		No	No					No				No
128	1	1	1	0	0	0	0	0	0			No	36	M	Fall by walking		Yes	Yes	No	No		No	No		No	No					No				No
127	1	1	1	0	0	0	0	0	0			No	61	F	Fall by walking		Yes	Yes	No	No		No	No	Acetylsalicylic acid	Yes	No		primary prevention			No				No
126	1	1	1	0	0	0	0	0	0			No	58	M	Fall by walking		Yes	Yes	No	No		No	No		No	No					No				No
125	1	1	1	0	0	0	0	0	0			No	67	M	Fall by walking		No	No	No	No	acenocoumarol	Yes	No		No	No		Atrial Flutter		1.7	No				No
124	1	1	1	0	0	0	0	0	0			No	86	M	Fall by walking		No	No	No	No		No	No	clopidogrel	Yes	No		ischemic heart disease			No				No
123	1	1	1	0	0	0	0	0	1		rivaroxaban	Yes	76	M	Fall by walking		No	No	No	No		No	No		No	No	15 mg	Atrial Flutter		1	No				No
122	1	1	1	0	0	0	0	0	0			No	58	M	Fall by walking		Yes	No	No	No		No	No		No	No					No				No
121	1	1	1	0	0	0	0	0	0			No	28	F	Bicycle incident		Yes	No	No	No		No	No		No	No					Yes	No	Yes	5	Yes
	1	1	0	0	0	0	0	0	1	I3
120	1	1	1	0	0	0	0	0	0		dabigatran	Yes	77	F	Fall by walking		No	No	No	No		No	No		No	No		Atrial Flutter			No				No
119	1	1	1	0	0	0	0	0	0		apixaban	Yes	90	F	Fall by walking		Yes	No	No	No		No	No		No	No	2.5mg *2	Atrial Flutter		1.2	No			7	Yes
118	1	1	1	0	0	0	0	0	0			No	20	M	Bicycle incident	in bici contro auto	Yes	No	No	No		No	No		No	No					No				No
117	1	1	1	0	0	0	0	0	0			No	52	M	Fall	2m	Yes	No	No	No		No	No		No	No					Yes	No	Yes	2 - sottile falda subdurale destra + esa	Yes
116	1	1	1	0	0	0	0	0	0			No	57	M	Bicycle incident		No	No	No	No		No	No		No	No					No			tc non eseguita, dimesso	No
115	1	1	1	0	0	0	0	0	0			No	85	F	Fall by walking		Yes	No	No	No		No	No	Acetylsalicylic acid	Yes	No		primary prevention			No			2	Yes
114	1	1	1	0	0	0	0	0	0			No	64	M	Moto incident		No	Yes	No	No		No	No	Acetylsalicylic acid	Yes			ischemic heart disease			No			2	Yes
113	1	1	1	0	0	0	0	0	0			No	97	F	Fall by walking		Yes	No	No	No		No	No		No	No					No				No
112	1	1	1	0	0	0	0	0	0		apixaban	Yes	86	F	Fall	caduta da 1.5 m	No	No	No	No		No	No		No	No	5 mg x 2	Atrial Flutter	apixaban 55 ng/mL (terapeutico)	1.2	No			12	Yes
111	1	1	1	0	0	0	0	0	0			No	71	M	Fall by walking		Yes	No	No	No		No	No		No	No					No				No
110	1	1	1	0	0	0	0	0	0			No	83	F	Fall by walking		Yes	No	No	No		No	No		No	No					No				No
109	1	1	1	0	0	0	0	0	0			No	17	M	Fall by walking		Yes	No	No	No		No	No		No	No					No				No
108	1	1	1	0	0	0	0	0	0			No	19	M	Fall by walking		Yes	No	No	No		No	No		No	No					No				No
107	1	1	1	0	0	0	0	0	0		rivaroxaban	Yes	91	M	Fall by walking		No	No	No	No		No	No		No	No	10 mg	Atrial Flutter			No				No
106	1	1	1	0	0	0	0	0	0		rivaroxaban	Yes	75	M	Bicycle incident		No	No	No	No		No	No		No	No	20 mg	Atrial Flutter		1.6	No				No
105	1	1	1	0	0	0	0	0	0			No	84	F	Fall by walking		Yes	No	No	No		No	No		No	No					No				No
104	1	1	1	0	0	0	0	0	0		edoxaban	Yes	69	F	Bicycle incident		Yes	No	No	No		No	No		No	No	60 mg	Atrial Flutter	0.29		No				No
103	1	1	1	0	0	0	0	0	0		rivaroxaban	Yes	93	M	Fall by walking		No	No	No	No		No	No		No	No	20 mg	Atrial Flutter			No				No
102	1	1	1	0	0	0	0	0	0			No	57	F	other specify	alza la testa contro scala di ferro e sviene due volte	Yes	No	No	No		No	No		No	No					No				No
101	1	1	1	0	0	0	0	0	0			No	88	F	Fall by walking		Yes	No	No	No		No	No		No	No					No				No
100	1	1	1	0	0	0	0	0	0			No	95	F	Fall by walking		Yes	No	No	No		No	No		No	No					Yes	No	Yes		No
99	1	1	1	0	0	0	0	0	0			No	50	F	Fall by walking		No	No	No	No		No	No		No	No								tc non eseguita	No
98	1	1	1	0	0	0	0	0	0			No	99	F	Fall by walking		Yes	No	No	No		No	No		No						No				No
97	1	1	1	0	0	0	0	0	0			No	49	M	other specify	caduta di pentola in testa	No	No	No	No		No	No		No	No								tc non eseguita	No
96	1	1	1	0	0	0	0	0	0		rivaroxaban	Yes	85	F	Fall by walking		No	No	No	No		No	No	Acetylsalicylic acid	Yes		and fa	ischemic heart disease			No				No
95	1	1	1	0	0	0	0	0	0			No	93	F	Fall by walking		Yes	No	No	No		No	No	Acetylsalicylic acid	Yes	No		primary prevention			Yes	No	Yes	2	Yes
94	1	1	1	0	0	0	0	0	0			No	71	F	Fall by walking		Yes	No	No	No		No	No	clopidogrel	Yes	No		ischemic heart disease			No				No
93	1	1	1	0	0	0	0	0	0			No	82	F	Fall by walking		No	No	No	No	warfarin	Yes	No		No	No		pulmonary embolism			No				No
92	1	1	1	0	0	0	0	0	0			No	66	F	Fall by walking		Yes	No	No	No		No	No	clopidogrel	Yes	No		ischemic heart disease			No				No
91	1	1	1	0	0	0	0	0	0			No	61	M	Fall by walking		No	No	No	No		No	No	Acetylsalicylic acid	Yes	No		ischemic heart disease			No				No
90	1	1	1	0	0	0	0	0	0			No	59	M	Moto incident		No	Yes	No	No		No	No	Acetylsalicylic acid	Yes	No		ischemic heart disease			No				No
89	1	1	1	0	0	0	0	0	0			No	55	F	Fall	albero 2.5 m	No	No	No	No		No	No		No	No								non eseguita tc dimessa
88	1	1	1	0	0	0	0	0	0			No	76	F	Fall by walking		Yes	No	No	No		No	No		No	No					No				No
87	1	1	1	0	0	0	0	0	0			No	59	F	Fall by walking		Yes	No	Yes	No		No	No		No	No					No				No
86	1	1	1	0	0	0	0	0	0			No	86	M	Fall by walking		Yes	No	No	No		No	No	clopidogrel	Yes	No		ischemic heart disease			No				No
85	1	1	1	0	0	0	0	0	0			No	81	F	Fall by walking		No	No	No	No		No	No	Acetylsalicylic acid	Yes	No		ischemic heart disease			No				No
83	1	1	1	0	0	0	0	0	0			No	77	M	Fall by walking		Yes	Yes	No	No		No	No		No	No	alcolemia 3.45				No			2	Yes
82	1	1	1	0	0	0	0	0	0			No	95	F	Fall by walking		No	No	No	No		No	No		Yes			ischemic heart disease			No				No
81	1	1	1	0	0	0	0	0	0			No	81	F	Fall by walking		Yes	No	No	No		No	No		No	No					No				No
80	1	1	1	0	0	0	0	0	0			No	43	M	Fall by walking		Yes	Yes	No	Yes		No	No		No	No					No				No
79	1	1	1	0	0	0	0	0	0			No	73	M	Fall	1.5 m	No	No	No	No		No	No	Acetylsalicylic acid	Yes	Yes	ticagrelor	ischemic heart disease			No	No		1	No
78	1	1	1	0	0	0	0	0	0			No	86	F	Fall by walking		No	No	No	No		No	No	Acetylsalicylic acid	Yes	No		ischemic heart disease			No				No
77	1	1	1	0	0	0	0	0	0			No	23	F	Moto incident		Yes	No	No	No		No	No		No	No					No				No
76	1	1	1	0	0	0	0	0	0			No	65	F	Fall by walking		Yes	No	No	No		No	No		No	No					No				No
75	1	1	1	0	0	0	0	0	0			No	35	F	other specify	caduta di grave	Yes	No	No	No		No	No		No	No					No				No
74	1	1	1	0	0	0	0	0	0			No	93	F	Fall by walking		Yes	No	No	No		No	No		No	No					No				No
73	1	1	1	0	0	0	0	0	0			No	30	M	Bicycle incident		Yes	No	No	No		No	No		No	No					No				No
72	1	1	1	0	0	0	0	0	0			No	93	F	Fall by walking		Yes	No	No	No		No	No		No	No					No				No
71	1	1	1	0	0	0	0	0	0			No	60	M	Fall	precipitato da 3 metri da un cassone	No	No	No	No		No	No		No	No								tc non eseguita per criteri
70	1	1	1	0	0	0	0	0	0			No	82	F	Fall by walking		No	No	No	No		No	No	Acetylsalicylic acid	Yes	No	valvola biologica	Other		1.1	No			5	Yes
69	1	1	1	0	0	0	0	0	0			No	19	M	Aggression		Yes	No	No	No		No	No		No	No					No				No
68	1	1	1	0	0	0	0	0	0		rivaroxaban	Yes	71	F	Fall by walking		No	No	No	No		No	No		No	No	10 mg	Atrial Flutter		1.5	No			10	Yes
67	1	1	1	0	0	0	0	0	0			No	93	M	Fall by walking		No	No	No	No		No	No	Acetylsalicylic acid	Yes	No		ischemic heart disease			No				No
66	1	1	1	0	0	0	0	0	0			No	90	M	Fall by walking		No	No	No	No		No	No	Acetylsalicylic acid	Yes	Yes	clopidogrel	ischemic heart disease		1.1	No				No
65	1	1	1	0	0	0	0	0	0			No	80	M	Fall by walking		Yes	No	No	No		No	No	Acetylsalicylic acid	Yes	No		primary prevention			No			3	Yes
63	1	1	1	0	0	0	0	0	0			No	84	M	Fall by walking		Yes	No	No	No		No	No		No	No					No			10	Yes
64	1	1	1	0	0	0	0	0	0			No	18	F	other specify	caduta da cavallo	Yes	No	No	No		No	No		No	No					Yes	No	Yes	4	Yes
62	1	1	1	0	0	0	0	0	0			No	75	F	Fall by walking		No	No	No	No		No	No	Acetylsalicylic acid	Yes	No		ischemic heart disease			No				No
61	1	1	1	0	0	0	0	0	0			No	59	F	Fall by walking		No	No	No	No		No	No	clopidogrel	Yes			ischemic heart disease			No				No
60	1	1	1	0	0	0	0	0	0			No	35	F	Aggression		Yes	No	No	No		No	No		No	No					No				No
59	1	1	1	0	0	0	0	0	0			No	28	M	Bicycle incident		Yes	No	No	No		No	No		No	No					No				No
58	1	1	1	0	0	0	0	0	0			No	29	F	Aggression		Yes	No	No	No		No	No		No	No					No				No
57	1	1	1	0	0	0	0	0	0			No	79	F	Fall by walking		No	No	No	No	acenocoumarol	Yes	No		No	No		Atrial Flutter			No				No
56	1	1	1	0	0	0	0	0	0			No	21		Aggression		Yes	No	No	No		No	No		No	No					No				No
55	1	1	1	0	0	0	0	0	0			Yes	65	F	Fall by walking		No	No	No	No		No	No	Acetylsalicylic acid	Yes	No	rivaroxaban 10 mg	ischemic heart disease		1.6	No				No
54	1	1	1	0	0	0	0	0	0			No	76	M	Bicycle incident		No	No	No	No		No	No	Acetylsalicylic acid	Yes	Yes	prasugrel	ischemic heart disease			No				No
53	1	1	1	0	0	0	0	0	0			No	79	F	Fall by walking		No	No	No	No	warfarin	Yes	No		No	No		Atrial Flutter			No				No
52	1	1	1	0	0	0	0	0	0			No	71	M	Fall by walking		Yes	No	No	No		No	No		No	No					No				No
51	1	1	1	0	0	0	0	0	0			No	81	M	Fall by walking		Yes	No	No	No		No	No		No	No					No				No
46	1	1	1	0	0	0	0	0	0			No	72	M	Fall by walking		No	No	No	No		No	No	Acetylsalicylic acid	Yes	No		ischemic heart disease			No				No
32	1	1	1	0	0	0	0	0	0			No	70	M	Fall by walking		No	No	No	No		No	No	Acetylsalicylic acid	Yes	No		primary prevention			No				No
28	1	1	1	0	0	0	0	0	0			No	53	F	Fall	caduta per 10 m	No	No	No	No		Yes	No		No	No					No			4	Yes
27	1	1	1	0	0	0	0	0	0			No	57	F	Aggression		No	No	No	No		No	No	Acetylsalicylic acid	Yes			primary prevention		0.8	No				No
15	1	1	1	0	0	0	0	0	0			No	81	M	Fall by walking		No	No	No	No		No	No	Acetylsalicylic acid	Yes	No		primary prevention		1	No			2	Yes
12	1	1	1	0	0	0	0	0	0			No	80	F	Fall		No	No	No	No		No	No	Acetylsalicylic acid	Yes	No	pregresso ictus	Other		0.9	No				No
50	1	1	1	0	0	0	0	0	0			No	94	F	Fall by walking		Yes	No	No	No		No	No		No	No			1.2		No			7	Yes
49	1	1	1	0	0	0	0	0	0			No	78	F	Fall by walking		Yes	Yes	No	No		No	No	Acetylsalicylic acid	Yes	No		primary prevention		0.9	No			2	Yes
48	1	1	1	0	0	0	0	0	0			No	80	M	Fall by walking		Yes	No	No	No		No	No	Acetylsalicylic acid	Yes	No		ischemic heart disease		1.1	No				No
47	1	1	1	0	0	0	0	0	0		rivaroxaban	Yes	84	F	Fall by walking		Yes	No	No	No		No	No		No	No	20 mg	Atrial Flutter			No			10	Yes
46	1	1	1	0	0	0	0	0	0		rivaroxaban	Yes	87	M	Fall by walking		Yes	No	No	No		No	No		No	No	15 mg	Thrombosis		1.1
44	1	1	1	0	0	0	0	0	0		rivaroxaban	Yes	89	M	Fall by walking		Yes	No	No	No		No	No		No	No	15 mg	Atrial Flutter		1.8	No			8	Yes
43	1	1	1	0	0	0	0	0	0			No	57	M	Fall by walking		Yes	No	Yes	Yes		No	No		No	No					No				No
42	1	1	1	0	0	0	0	0	0			No	55		Fall by walking		Yes	Yes	No	No		No	No		No	No					No				No
41	1	1	1	0	0	0	0	0	0			No	43	M	Fall by walking		Yes	No	No	No		No	No		No	No					Yes	No	Yes	3	Yes
40	1	1	1	0	0	0	0	0	0			No	101	F	Fall by walking		Yes	No	No	No		No	No		No	No					No			10	Yes
39	1	1	1	0	0	0	0	0	0			No	43	M	Bicycle incident		Yes	Yes	No	No		No	No		No	No					Yes	No	Yes	4	Yes
38	1	1	1	0	0	0	0	0	0			No	44	M	Fall by walking		Yes	No	No	No		No	No		No	No					No				No
37	1	1	1	0	0	0	0	0	0			No	88	F	Fall by walking		Yes	No	No	No		No	No	Acetylsalicylic acid	Yes		encefalopatia vascolare	Other			No				No
36	1	1	1	0	0	0	0	0	0			No	73	F	Fall by walking		Yes	No	No	No		No	No		No	No					No				No
11	1	1	1	0	0	0	0	0	0			No	81	F	Fall		Yes	No	No	No		No	No	Acetylsalicylic acid	Yes	No		primary prevention		0.9	No				No
13	1	1	1	0	0	0	0	0	0			No	78	F	Fall by walking		Yes	No	No	No		No	No		No	No					No				No
16	1	1	1	0	0	0	0	0	0			No	96	F	Fall		Yes	No	No	No	acenocoumarol	Yes	No		No	No		Atrial Flutter		1.9	No				No
17	1	1	1	0	0	0	0	0	0		rivaroxaban	Yes	77	F	Fall by walking		Yes	No	No	No		No	No		No	No	fattore V leiden, rivaroxaban 10 mg	Thrombosis		1.8	No				No
18	1	1	1	0	0	0	0	0	0			No	19	M	Car incident		Yes	No	No	No		No	No		No	No				1	No				No
19	1	1	1	0	0	0	0	0	0			No	34	M	Fall		Yes	No	No	No		No	No		No	No					Yes				No
21	1	1	1	0	0	0	0	0	0			No	74	M	Fall by walking		Yes	No	No	No		No	No		No	No					No				No
22	1	1	1	0	0	0	0	0	0		rivaroxaban	Yes	94	F	Fall by walking		Yes	No	No	No		No	No		No	No	xarelto 15 mg	Atrial Flutter			No				No
23	1	1	1	0	0	0	0	0	0			No	82	M	Fall by walking		Yes	No	No	No		No	No		No	No					No				No
24	1	1	1	0	0	0	0	0	0			No	19	M	Fall by walking		Yes	Yes	No	No		No	No		No	No					No				No
25	1	1	1	0	0	0	0	0	0			No	84	F	Fall by walking		Yes	No	No	No		No	No	Acetylsalicylic acid	Yes	No		ischemic heart disease			No				No
29	1	1	1	0	0	0	0	0	0			No	62	F	Fall by walking		Yes	No	No	No		No	No		No	No					No				No
30	1	1	1	0	0	0	0	0	0			No	93	F	Fall by walking		Yes	No	No	No	acenocoumarol	Yes	No		No	No		Atrial Flutter			No				No
31	1	1	1	0	0	0	0	0	0			No	89	F	Fall by walking		Yes	No	No	No		No	No	Acetylsalicylic acid	Yes	No		ischemic heart disease			No				No
33	1	1	1	0	0	0	0	0	0			No	42	M	Fall	4 metri	Yes	No	No	No		No	No		No	No					No				No
34	1	1	1	0	0	0	0	0	0			No	65	M	Fall by walking		Yes	Yes	No	No		No	No		No	No					No				No
35	1	1	1	0	0	0	0	0	0			No	54	M	Fall by walking		Yes	Yes	No	No		No	No		No	No					Yes	No	Yes		No
26	1	1	1	0	0	0	0	0	0			No	63	M	Moto incident		Yes	No	No	No		No	No		No	No					No			2	Yes
20	1	1	1	0	0	0	0	0	0			No	83	M	Fall		Yes	No	No	No		No	No	Acetylsalicylic acid	Yes	Yes		ischemic heart disease		1	No			7	Yes
14	1	1	1	0	0	0	0	0	0			No	87	F	Fall by walking		Yes	No	No	No		No	No		No	No			0.9		Yes	No	Yes	2	Yes
9	1	1	1	0	0	0	0	0	0			No	19	M	Moto incident		Yes	No	No	No		No	No		No	No				1	No			2	Yes
10	1	1	1	0	0	0	0	0	0			No	57	M	Bicycle incident		Yes	No	No	No		No	No		No	No				0.9	No			2	Yes
8	1	1	1	0	0	0	0	0	0			No	28	M	Car incident		Yes	No	No	Yes		No	No		No	No					No			4	Yes
7	1	1	1	0	0	0	0	0	0		edoxaban	Yes	90	F	Fall by walking		Yes	No	No	No		No	No		No	No		Atrial Flutter		1	No			4	Yes
6	1	1	1	0	0	0	0	0	0			No	90	F	Fall		Yes	No	No	No		No	No	clopidogrel	Yes			primary prevention			No
5	1	1	1	0	0	0	0	0	0			No	79	F	Fall by walking		Yes	No	No	No		No	No	clopidogrel	Yes	No		primary prevention		0.9	No
4	1	1	1	0	0	0	0	0	0			No	87	M	Fall		Yes	No	No	No	acenocoumarol	Yes	No		No	No		Atrial Flutter		1.2	No
1	1	1	1	0	0	0	0	0	0			No	56	M	Moto incident		Yes	No	No	No		No	No		No	No				1	No			2
2	1	1	1	0	0	0	0	0	0			No	84	M	Fall by walking		Yes	No	No	No		No	No		No	No					No
3	1	1	1	0	0	0	0	0	0			No	89	M	Fall by walking		Yes	No	No	No		No	No		No	No					No

## Sheet: dati puliti
Case_ID	age	gender	cause of injury	other specify	meeting canadian ct head rules	alcoho	medications	drugs	VKA?	vka_specify	DOACS	doacs_specify	heparins?	antiplatelets?	antiplatelets_specify	dual_antiplatelets?	reason for therapy	reason_for_therapy_specify	anti_xa_activity	INR	ct_scan_haemorrhage?	surgical_intervention?	if_no_surgery_stable_to_subsequent_CT?	v_018_outcomes_length of hospital stay where applicable (days)#-1#-1
1	56	M	Moto incident		Yes	No	No	No	No		No		No	No		No				1	No			2
2	84	M	Fall by walking		Yes	No	No	No	No		No		No	No		No					No
3	89	M	Fall by walking		Yes	No	No	No	No		No		No	No		No					No
4	87	M	Fall		Yes	No	No	No	Yes	acenocoumarol	No		No	No		No	Atrial Flutter			1.2	No
5	79	F	Fall by walking		Yes	No	No	No	No		No		No	Yes	clopidogrel	No	primary prevention			0.9	No
6	90	F	Fall		Yes	No	No	No	No		No		No	Yes	clopidogrel		primary prevention				No
7	90	F	Fall by walking		Yes	No	No	No	No		Yes	edoxaban	No	No		No	Atrial Flutter			1	No			4
8	28	M	Car incident		Yes	No	No	Yes	No		No		No	No		No					No			4
9	19	M	Moto incident		Yes	No	No	No	No		No		No	No		No				1	No			2
10	57	M	Bicycle incident		Yes	No	No	No	No		No		No	No		No				0.9	No			2
11	81	F	Fall		Yes	No	No	No	No		No		No	Yes	Acetylsalicylic acid	No	primary prevention			0.9	No
12	80	F	Fall		No	No	No	No	No		No		No	Yes	Acetylsalicylic acid	No	Other	pregresso ictus		0.9	No
13	78	F	Fall by walking		Yes	No	No	No	No		No		No	No		No					No
14	87	F	Fall by walking		Yes	No	No	No	No		No		No	No		No			0.9		No			2
15	81	M	Fall by walking		No	No	No	No	No		No		No	Yes	Acetylsalicylic acid	No	primary prevention			1	No			2
16	96	F	Fall		Yes	No	No	No	Yes	acenocoumarol	No		No	No		No	Atrial Flutter			1.9	No
17	77	F	Fall by walking		Yes	No	No	No	No		Yes	rivaroxaban	No	No		No	Thrombosis	fattore V leiden, rivaroxaban 10 mg		1.8	No
18	19	M	Car incident		Yes	No	No	No	No		No		No	No		No				1	No
19	34	M	Fall	2 metri	Yes	No	No	No	No		No		No	No		No					No			10
20	83	M	Fall		Yes	No	No	No	No		No		No	Yes	Acetylsalicylic acid	Yes	ischemic heart disease			1	No			7
21	74	M	Fall by walking		Yes	No	No	No	No		No		No	No		No					No
22	94	F	Fall by walking		Yes	No	No	No	No		Yes	rivaroxaban	No	No		No	Atrial Flutter	xarelto 15 mg			No
23	82	M	Fall by walking		Yes	No	No	No	No		No		No	No		No					No
24	19	M	Fall by walking		Yes	Yes	No	No	No		No		No	No		No					No
25	84	F	Fall by walking		Yes	No	No	No	No		No		No	Yes	Acetylsalicylic acid	No	ischemic heart disease				No
26	63	M	Moto incident		Yes	No	No	No	No		No		No	No		No					No			2
27	57	F	Aggression		No	No	No	No	No		No		No	Yes	Acetylsalicylic acid		primary prevention			0.8	No
28	53	F	Fall	caduta per 10 m	No	No	No	No	Yes		No		No	No		No					No			4
29	62	F	Fall by walking		Yes	No	No	No	No		No		No	No		No					No
30	93	F	Fall by walking		Yes	No	No	No	Yes	acenocoumarol	No		No	No		No	Atrial Flutter				No
31	89	F	Fall by walking		Yes	No	No	No	No		No		No	Yes	Acetylsalicylic acid	No	ischemic heart disease				No
32	70	M	Fall by walking		No	No	No	No	No		No		No	Yes	Acetylsalicylic acid	No	primary prevention				No
33	42	M	Fall	4 metri	Yes	No	No	No	No		No		No	No		No					No
34	65	M	Fall by walking		Yes	Yes	No	No	No		No		No	No		No					No
35	54	M	Fall by walking		Yes	Yes	No	No	No		No		No	No		No					Yes	No	Yes	3
36	73	F	Fall by walking		Yes	No	No	No	No		No		No	No		No					No
37	88	F	Fall by walking		Yes	No	No	No	No		No		No	Yes	Acetylsalicylic acid		Other	encefalopatia vascolare			No
38	44	M	Fall by walking		Yes	No	No	No	No		No		No	No		No					No
39	43	M	Bicycle incident		Yes	Yes	No	No	No		No		No	No		No					No			4
40	101	F	Fall by walking		Yes	No	No	No	No		No		No	No		No					No			10
41	43	M	Fall by walking		Yes	No	No	No	No		No		No	No		No					Yes	No	Yes	3
42	55		Fall by walking		Yes	Yes	No	No	No		No		No	No		No					No
43	57	M	Fall by walking		Yes	No	Yes	Yes	No		No		No	No		No					No
44	89	M	Fall by walking		Yes	No	No	No	No		Yes	rivaroxaban	No	No		No	Atrial Flutter	15 mg		1.8	No			8
45	78	M	Fall by walking		Yes	No	No	No	No		Yes	edoxaban	No	No		No	Atrial Flutter	30 mg			No
46	72	M	Fall by walking		No	No	No	No	No		No		No	Yes	Acetylsalicylic acid	No	ischemic heart disease				No
47	84	F	Fall by walking		Yes	No	No	No	No		Yes	rivaroxaban	No	No		No	Atrial Flutter	20 mg			No			10
48	80	M	Fall by walking		Yes	No	No	No	No		No		No	Yes	Acetylsalicylic acid	No	ischemic heart disease			1.1	No
49	78	F	Fall by walking		Yes	Yes	No	No	No		No		No	Yes	Acetylsalicylic acid	No	primary prevention			0.9	No			2
50	94	F	Fall by walking		Yes	No	No	No	No		No		No	No		No			1.2		No			7
51	81	M	Fall by walking		Yes	No	No	No	No		No		No	No		No					No
52	71	M	Fall by walking		Yes	No	No	No	No		No		No	No		No					No
53	79	F	Fall by walking		No	No	No	No	Yes	warfarin	No		No	No		No	Atrial Flutter				No
54	76	M	Bicycle incident		No	No	No	No	No		No		No	Yes	Acetylsalicylic acid	Yes	ischemic heart disease	prasugrel			No
55	65	F	Fall by walking		No	No	No	No	No		Yes		No	Yes	Acetylsalicylic acid	No	ischemic heart disease	rivaroxaban 10 mg		1.6	No
56	21		Aggression		Yes	No	No	No	No		No		No	No		No					No
57	79	F	Fall by walking		No	No	No	No	Yes	acenocoumarol	No		No	No		No	Atrial Flutter				No
58	29	F	Aggression		Yes	No	No	No	No		No		No	No		No					No
59	28	M	Bicycle incident		Yes	No	No	No	No		No		No	No		No					No
60	35	F	Aggression		Yes	No	No	No	No		No		No	No		No					No
61	59	F	Fall by walking		No	No	No	No	No		No		No	Yes	clopidogrel		ischemic heart disease				No
62	75	F	Fall by walking		No	No	No	No	No		No		No	Yes	Acetylsalicylic acid	No	ischemic heart disease				No
63	84	M	Fall by walking		Yes	No	No	No	No		No		No	No		No					No			10
64	18	F	other specify	caduta da cavallo	Yes	No	No	No	No		No		No	Yes	Acetylsalicylic acid	No	ischemic heart disease				No			4
65	80	M	Fall by walking		Yes	No	No	No	No		No		No	Yes	Acetylsalicylic acid	No	primary prevention				No			3
66	90	M	Fall by walking		No	No	No	No	No		No		No	Yes	Acetylsalicylic acid	Yes	ischemic heart disease	clopidogrel		1.1	No
67	93	M	Fall by walking		No	No	No	No	No		No		No	Yes	Acetylsalicylic acid	No	ischemic heart disease				No
68	71	F	Fall by walking		No	No	No	No	No		Yes	rivaroxaban	No	No		No	Atrial Flutter	10 mg		1.5	No			10
69	19	M	Aggression		Yes	No	No	No	No		No		No	No		No					No
70	82	F	Fall by walking		No	No	No	No	No		No		No	Yes	Acetylsalicylic acid	No	Other	valvola biologica		1.1	No			5
71	60	M	Fall	precipitato da 3 metri da un cassone	No	No	No	No	No		No		No	No		No					No			tc non eseguita per criteri
72	93	F	Fall by walking		Yes	No	No	No	No		No		No	No		No					No
73	30	M	Bicycle incident		Yes	No	No	No	No		No		No	No		No					No
74	93	F	Fall by walking		Yes	No	No	No	No		No		No	No		No					No
75	35	F	other specify	caduta di grave	Yes	No	No	No	No		No		No	No		No					No
76	65	F	Fall by walking		Yes	No	No	No	No		No		No	No		No					No
77	23	F	Moto incident		Yes	No	No	No	No		No		No	No		No					No
78	86	F	Fall by walking		No	No	No	No	No		No		No	Yes	Acetylsalicylic acid	No	ischemic heart disease				No
79	73	M	Fall	1.5 m	No	No	No	No	No		No		No	Yes	Acetylsalicylic acid	Yes	ischemic heart disease	ticagrelor			No	No		1
80	43	M	Fall by walking		Yes	Yes	No	Yes	No		No		No	No		No					No
81	81	F	Fall by walking		Yes	No	No	No	No		No		No	No		No					No
82	95	F	Fall by walking		No	No	No	No	No		No		No	Yes			ischemic heart disease				No
83	77	M	Fall by walking		Yes	Yes	No	No	No		No		No	No		No		alcolemia 3.45			No			2
84	87	F	Fall by walking		No	No	No	No	No		Yes	apixaban	No	No		No	Atrial Flutter	5 mg x 2		1.4	No
85	81	F	Fall by walking		No	No	No	No	No		No		No	Yes	Acetylsalicylic acid	No	ischemic heart disease				No
86	86	M	Fall by walking		Yes	No	No	No	No		No		No	Yes	clopidogrel	No	ischemic heart disease				No
87	59	F	Fall by walking		Yes	No	Yes	No	No		No		No	No		No					No
88	76	F	Fall by walking		Yes	No	No	No	No		No		No	No		No					No
89	55	F	Fall	albero 2.5 m	No	No	No	No	No		No		No	No		No					No			non eseguita tc dimessa
90	59	M	Moto incident		No	Yes	No	No	No		No		No	Yes	Acetylsalicylic acid	No	ischemic heart disease				No
91	61	M	Fall by walking		No	No	No	No	No		No		No	Yes	Acetylsalicylic acid	No	ischemic heart disease				No
92	66	F	Fall by walking		Yes	No	No	No	No		No		No	Yes	clopidogrel	No	ischemic heart disease				No
93	82	F	Fall by walking		No	No	No	No	Yes	warfarin	No		No	No		No	pulmonary embolism				No
94	71	F	Fall by walking		Yes	No	No	No	No		No		No	Yes	clopidogrel	No	ischemic heart disease				No
95	93	F	Fall by walking		Yes	No	No	No	No		No		No	Yes	Acetylsalicylic acid	No	primary prevention				Yes	No	Yes	2
96	85	F	Fall by walking		No	No	No	No	No		Yes	rivaroxaban	No	Yes	Acetylsalicylic acid		ischemic heart disease	and fa			No
97	49	M	other specify	caduta di pentola in testa	No	No	No	No	No		No		No	No		No					No			tc non eseguita
98	99	F	Fall by walking		Yes	No	No	No	No		No		No	No							No
99	50	F	Fall by walking		No	No	No	No	No		No		No	No		No					No			tc non eseguita
100	95	F	Fall by walking		Yes	No	No	No	No		No		No	No		No					Yes	No	Yes	0
101	88	F	Fall by walking		Yes	No	No	No	No		No		No	No		No					No
102	57	F	other specify	alza la testa contro scala di ferro e sviene due volte	Yes	No	No	No	No		No		No	No		No					No
103	93	M	Fall by walking		No	No	No	No	No		Yes	rivaroxaban	No	No		No	Atrial Flutter	20 mg			No
104	69	F	Bicycle incident		Yes	No	No	No	No		Yes	edoxaban	No	No		No	Atrial Flutter	60 mg	0.29		No
105	84	F	Fall by walking		Yes	No	No	No	No		No		No	No		No					No
106	75	M	Bicycle incident		No	No	No	No	No		Yes	rivaroxaban	No	No		No	Atrial Flutter	20 mg		1.6	No
107	91	M	Fall by walking		No	No	No	No	No		Yes	rivaroxaban	No	No		No	Atrial Flutter	10 mg			No
108	19	M	Fall by walking		Yes	No	No	No	No		No		No	No		No					No
109	17	M	Fall by walking		Yes	No	No	No	No		No		No	No		No					No
110	83	F	Fall by walking		Yes	No	No	No	No		No		No	No		No					No
111	71	M	Fall by walking		Yes	No	No	No	No		No		No	No		No					No
112	86	F	Fall	caduta da 1.5 m	No	No	No	No	No		Yes	apixaban	No	No		No	Atrial Flutter	5 mg x 2	apixaban 55 ng/mL (terapeutico)	1.2	No			12
113	97	F	Fall by walking		Yes	No	No	No	No		No		No	No		No					No
114	64	M	Moto incident		No	Yes	No	No	No		No		No	Yes	Acetylsalicylic acid		ischemic heart disease				No			2
115	85	F	Fall by walking		Yes	No	No	No	No		No		No	Yes	Acetylsalicylic acid	No	primary prevention				No			2
116	57	M	Bicycle incident		No	No	No	No	No		No		No	No		No					No			tc non eseguita, dimesso
117	52	M	Fall	2m	Yes	No	No	No	No		No		No	No		No					Yes	No	Yes	2 - sottile falda subdurale destra + esa
118	20	M	Bicycle incident	in bici contro auto	Yes	No	No	No	No		No		No	No		No					No
119	90	F	Fall by walking		Yes	No	No	No	No		Yes	apixaban	No	No		No	Atrial Flutter	2.5mg *2		1.2	No			7
120	77	F	Fall by walking		No	No	No	No	No		Yes	dabigatran	No	No		No	Atrial Flutter				No
121	28	F	Bicycle incident		Yes	No	No	No	No		No		No	No		No					Yes	No	Yes	5
122	58	M	Fall by walking		Yes	No	No	No	No		No		No	No		No					No
123	76	M	Fall by walking		No	No	No	No	No		Yes	rivaroxaban	No	No		No	Atrial Flutter	15 mg		1	No
124	86	M	Fall by walking		No	No	No	No	No		No		No	Yes	clopidogrel	No	ischemic heart disease				No
125	67	M	Fall by walking		No	No	No	No	Yes	acenocoumarol	No		No	No		No	Atrial Flutter			1.7	No
126	58	M	Fall by walking		Yes	Yes	No	No	No		No		No	No		No					No
127	61	F	Fall by walking		Yes	Yes	No	No	No		No		No	Yes	Acetylsalicylic acid	No	primary prevention				No
128	36	M	Fall by walking		Yes	Yes	No	No	No		No		No	No		No					No
129	68	F	Fall by walking		Yes	No	No	No	No		No		No	No		No					No
130	33	M	Fall by walking		Yes	Yes	No	No	No		No		No	No		No					No
131	62	M	Fall by walking		Yes	No	No	No	No		No		No	No		No					No
132	86	M	Fall by walking		No	No	No	No	No		Yes	edoxaban	No	No		No	Atrial Flutter				No
133	20	M	other specify	scontro testa-testa accidentale	No	No	No	No	No		No		No	No		No		emofilia B			No
134	76	M	Car incident		No	No	No	No	No		Yes	rivaroxaban	No	No		No		20 mg	46 (residuo)		No
135	53	F	Bicycle incident		Yes	No	No	No	No		No		No	No		No					No
136	88	F	Fall	2 metri	Yes	No	No	No	Yes	warfarin	No		No	No		No	Atrial Flutter			1.7	No			10 (trauma toracico)
137	76	F	Fall by walking		Yes	No	No	No	No		No		No	No		No					No
138	27	M	Bicycle incident		No	No	No	No	No		No		No	No		No					No			tc non eseguita
139	96	F	Fall by walking		Yes	No	No	No	No		No		No	No		No					No			7
140	41	F	Fall by walking		Yes	No	No	No	No		No		No	No		No					No
141	100	M	Fall by walking		No	No	No	No	No		No		No	Yes	Acetylsalicylic acid	No	primary prevention				No
143	85	F	Fall by walking		Yes	No	No	No	No		No		No	No		No					No
144	57	M	Moto incident		Yes	No	No	No	No		No		No	No		No					No
145	70	M	Fall by walking		Yes	Yes	No	No	No		No		No	No		No					Yes	No	Yes	7
146	60	F	Fall by walking		Yes	No	No	No	No		No		No	No		No					No
147	86	F	Fall by walking		Yes	No	No	No	No		No		No	No		No					No			2
148	85	F	Fall by walking		Yes	No	No	No	No		No		No	Yes	Acetylsalicylic acid	No	primary prevention				No
149	86	F	Fall by walking		Yes	No	No	No	No		No		No	Yes	clopidogrel	No	ischemic heart disease				No
150	80	M	Fall	rotola sulle rocce per 7 metri	Yes	No	No	No	No		No		No	Yes	Acetylsalicylic acid	No	ischemic heart disease				Yes	Yes		10
151	93	F	Fall by walking		No	No	No	No	No		Yes	rivaroxaban	No	No		No	Atrial Flutter	15 mg		2.1	No
152	65	M	Fall by walking		Yes	No	No	No	No		No		No	No		No					No
153	47	F	Car incident		Yes	No	No	No	No		No		No	No		No					No			2
154	84	M	Fall by walking		Yes	No	No	No	No		No		No	Yes	Acetylsalicylic acid	No	ischemic heart disease				No
155	93	M	Fall by walking		No	No	No	No	No		Yes	apixaban	No	No		No	Atrial Flutter			1.3	No
156	74	F	Fall by walking		Yes	No	No	No	No		No		No	Yes	Acetylsalicylic acid	No	primary prevention				Yes	Yes		15
157	46	M	Moto incident		Yes	No	No	No	No		No		No	No		No					No			4
158	74	M	Fall by walking		Yes	Yes	No	No	No		No		No	No		No					Yes	No	Yes	4
159	22	M	Bicycle incident		Yes	No	No	No	No		No		No	No		No					No
160	86	F	Fall by walking		Yes	No	No	No	No		Yes	apixaban	No	No		No				1.3	No			4
161	81	M	Fall by walking		Yes	No	No	No	No		No		No	Yes	Acetylsalicylic acid	No	ischemic heart disease				No			3
162	53	M	Car incident		Yes	No	No	No	No		No		No	No		No					No			tc non eseguita
163	78	M	Bicycle incident		Yes	No	No	No	No		Yes	apixaban	No	No		No	Atrial Flutter				No
164	31	M	Aggression		Yes	No	No	No	No		No		No	No		No					No
165	86	F	Fall by walking		Yes	No	No	No	No		No		No	Yes	Acetylsalicylic acid	No	primary prevention				No
166	65	M	Fall by walking		No	Yes	No	No	No		No		No	Yes	Acetylsalicylic acid	No	ischemic heart disease				No
167	65	M	Bicycle incident		No	No	No	No	No		No		No	No		No					No			tc non eseguita
168	55	M	Fall	2 m	Yes	No	No	No	No		No		No	No		No					Yes	No	Yes	4
169	85	M	Fall	una rampa di scale	Yes	No	No	No	Yes	acenocoumarol	No		No	No		No	Atrial Flutter			2.7	Yes	No	Yes	4
170	61	F	Fall by walking		Yes	No	No	No	No		No		No	No		No					No			ct non eseguita
171	85	F	Fall by walking		Yes	No	No	No	Yes	acenocoumarol	No		No	Yes	Acetylsalicylic acid	No	Atrial Flutter	and ischemic heart disease (2012)		3,7	No			6
172	61	M	Fall by walking		No	No	No	No	No		No		No	Yes	Acetylsalicylic acid	No	Other	pregresso ictus			No
173	79	F	Fall by walking		Yes	No	No	No	No		No		No	Yes	Acetylsalicylic acid	No	Other	pregresso ictus			No
174	94	F	Fall by walking		No	No	No	No	No		Yes	rivaroxaban	No	No			Atrial Flutter	15 mg			No			2
175	60	M	Fall	2m	Yes	No	No	No	No		No		No	No		No					No			2
176	88	F	Fall by walking		Yes	No	No	No	No		Yes	apixaban	No	No		No	Atrial Flutter			1.1	No
177	66	F	Fall by walking		Yes	No	Yes	No	No		No		No	No		No					No			2
178	80	F	Fall by walking		Yes	No	No	No	No		No		No	No		No					No
179	43	M	Aggression		Yes	No	No	No	No		No		No	No		No					No
180	18	M	other specify	incidente sportivo testa contro testa	No	No	No	No	No		No		No	No		No					No			tc non eseguita
181	93	M	Fall by walking		Yes	No	No	Yes	No		No		No	No		No					No
182	81	M	Fall by walking		Yes	No	No	No	No		Yes	rivaroxaban	No	No		No	Atrial Flutter	15 mg		1.3	No
183	76	F	Fall by walking		Yes	Yes	No	No	No		No		No	Yes	Acetylsalicylic acid	No	ischemic heart disease				No			2
184	86	F	Fall by walking		Yes	No	No	No	No		No		No	Yes	Acetylsalicylic acid	No	ischemic heart disease				No			2
185	81	F	Fall by walking		Yes	No	No	No	No		No		No	No		No					No
186	87	M	Fall by walking		Yes	Yes	No	No	No		Yes	apixaban	No	No		No	Atrial Flutter				No
187	35	F	other specify	caduta da cavallo	Yes	No	No	No	No		No		No	No		No					No
188	80	F	Fall by walking		No	No	No	No	Yes	acenocoumarol	No		No	No		No	Atrial Flutter				No			2
189	80	M	Fall by walking		Yes	No	No	No	No		Yes	apixaban	No	No		No	Atrial Flutter				No
190	25	F	Fall by walking		No	No	No	No	No		No		No	No		No					No
191	81	F	Fall by walking		Yes	No	No	No	No		No		No	No		No					No
192	63	M	Fall by walking		No	No	No	No	No		No		No	Yes	Acetylsalicylic acid	No	ischemic heart disease				No
193	34	M	Aggression		Yes	No	No	No	No		No		No	No		No					No
194	31	F	Fall by walking		No	No	No	No	No		No		No	No		No					No			tc non eseguita
195	96	F	Fall by walking		Yes	No	No	No	Yes	acenocoumarol	No		No	No		No	Atrial Flutter			2.3	No
196	59	M	Car incident		Yes	No	No	No	No		No		No	No		No					No			8
197	64	F	Fall by walking		Yes	Yes	No	No	No		No		No	No		No					No
198	82	M	Fall by walking		Yes	No	No	No	No		No		No	Yes	Acetylsalicylic acid	No	primary prevention				No
199	86	F	Fall by walking		Yes	No	No	No	No		Yes	apixaban	No	No		No	Other	pregresso ictus			No
200	58	F	Fall by walking		Yes	No	No	No	No		No		No	No		No					No
201	58	M	Fall	3 mt	Yes	No	No	No	No		No		No	No		No					No
202	73	M	Fall by walking		Yes	No	No	No	No		No		No	No		No					No
203	74	F	Fall by walking		Yes	No	No	No	No		No		No	No		No					No
204	21	M	Fall	30 m	Yes	No	No	No	No		No		No	No		No					No			2
205	85	M	Fall by walking		Yes	Yes	No	No	No		No		No	No		No					No
206	35	M	Aggression		Yes	No	No	No	No		No		No	No		No					No
207	44	M	other specify	tuffo da 10 metri atterrato di pancia	No	No	No	No	No		No		No	No		No					No			tc non eseguita
208	66	M	Bicycle incident		Yes	No	No	No	No		Yes	edoxaban	No	No		No	Atrial Flutter			1	No
209	93	F	Fall by walking		Yes	No	No	No	No		No		No	Yes	Acetylsalicylic acid	No	ischemic heart disease				Yes	No	Yes	19
210	81	F	Fall by walking		Yes	No	No	No	No		No		No	No		No					No			6
211	50	M	Bicycle incident		Yes	No	No	No	No		No		No	No		No					No			2
212	46	F	Car incident		Yes	No	No	Yes	No		No		No	No		No					No
213	90	M	Fall by walking		No	No	No	No	No		Yes	rivaroxaban	No	No		No	Atrial Flutter			1.1	No
213	78	F	Fall by walking		Yes	No	No	No	No		No		No	Yes	Acetylsalicylic acid	No	primary prevention				No
215	62	F	Moto incident		Yes	No	No	No	No		No		No	No		No					No
216	78	M	Car incident		Yes	No	No	No	No		Yes	apixaban	No	No		No	Atrial Flutter				No			2
217	82	F	Fall by walking		No	No	No	No	No		Yes	apixaban	No	No		No	Atrial Flutter				No
218	46	M	Moto incident		Yes	No	No	No	No		No		No	No		No					Yes	No	Yes	5
219	79	M	Fall by walking		Yes	No	No	No	No		No		No	No		No					No
220	91	F	Fall by walking		Yes	No	No	No	No		No		No	No		No					No
221	71	M	Fall by walking		Yes	No	No	No	No		Yes	rivaroxaban	No	No		No	Thrombosis				No
222	77	F	Fall by walking		Yes	No	No	No	No		No		No	No		No					No			2
223	86	F	Fall by walking		No	No	No	No	No		No		No	Yes	clopidogrel	No	ischemic heart disease			1	No
224	82	M	Fall by walking		No	No	No	No	No		Yes	edoxaban	No	No		No	Thrombosis				No
225	94	F	Fall by walking		Yes	No	No	No	No		No		No	No		No					No
226	87	F	Fall by walking		Yes	No	No	No	No		No		No	No		No					No
227	19	M	Moto incident		Yes	Yes	No	No	No		No		No	No		No					No			3
228	31	F	Fall by walking		No	No	No	No	No		Yes	rivaroxaban	No	No		No	pulmonary embolism				No
229	95	F	Fall by walking		Yes	No	No	No	No		No		No	Yes	Acetylsalicylic acid	No	primary prevention			1.1	No			2
230	66	M	Bicycle incident		Yes	No	No	No	No		No		No	Yes	clopidogrel	No	Other	pregresso ictus		1	Yes	No	Yes	5
231	88	M	Fall	15 gradini	Yes	No	No	No	No		No		No	Yes	Acetylsalicylic acid	No	ischemic heart disease				No			3
232	93	F	Fall by walking		No	No	No	No	No		Yes	rivaroxaban	No	No		No	Atrial Flutter				No
233	32	M	Fall by walking		Yes	No	No	No	No		No		No	No		No					No
234	90	F	Fall by walking		Yes	No	No	No	No		No		No	No		No					No
235	18	F	Fall by walking		Yes	No	No	No	No		No		No	No		No					No
236	41	M	other specify	caduta di grave	Yes	No	No	No	No		No		No	No		No					No
237	77	M	Fall by walking		No	No	No	No	No		No		No	Yes	Acetylsalicylic acid	No	ischemic heart disease				No
238	51	M	Fall	scarpata	Yes	Yes	No	No	No		No		No	No		No					Yes	No	Yes	1
239	82	F	Fall by walking		No	No	No	No	No		Yes	rivaroxaban	No	No		No	Atrial Flutter				No			5
240	79	M	Fall by walking		No	No	No	No	No		Yes	apixaban	No	No		No	Other	severa arteromatosi dei TSA, insufficienza cardiaca a funzione sistolica preservata			No
241	95	F	Fall by walking		Yes	No	No	No	No		Yes	apixaban	No	No		No	Atrial Flutter			1.2	No
242	37	M	Fall	scivolo in piscina	Yes	No	No	No	No		No		No	No		No					No			2
243	102	F	Fall by walking		Yes	No	No	No	No		No		No	No		No					No			2
244	56	F	Fall	15 m	No	No	No	No	No		No		No	No		No					No			tc non eseguita
245	72	M	Fall by walking		Yes	No	No	No	No		No		No	No		No					No			2
246	52	F	Fall by walking		Yes	No	No	No	No		No		No	No		No					No			2
247	89	F	Fall by walking		Yes	No	No	No	No		No		No	No		No					No
248	53	F	Fall by walking		Yes	No	No	No	No		No		No	No		No					No
249	67	M	Fall by walking		Yes	No	No	No	No		No		No	Yes	Acetylsalicylic acid	No	ischemic heart disease				Yes	No	Yes	3
250	18	M	Aggression		Yes	No	No	No	No		No		No	No		No					No
251	85	M	Fall by walking		Yes	Yes	No	No	No		No		No	Yes	Acetylsalicylic acid	No	ischemic heart disease				No
252	94	F	Fall by walking		Yes	No	No	No	No		Yes	apixaban	No	No		No			170 (in range per picco apixaban)		No
253	82	M	Fall by walking		Yes	No	No	No	No		No		No	No		No					No
254	57	F	Fall by walking		No	No	No	No	No		Yes	rivaroxaban	No	No		No	Thrombosis				No
255	72	M	Fall by walking		Yes	No	No	No	No		No		No	Yes	Acetylsalicylic acid	Yes	ischemic heart disease	clopidogrel			No
256	73	F	Fall by walking		Yes	No	No	No	No		No		No	No		No					No			5
257	87	F	Fall by walking		Yes	No	No	No	No		No		No	No		No					No			6
258	87	M	Fall by walking		Yes	No	No	No	No		Yes	apixaban	No	No		No	Atrial Flutter				No
259	90	F	Fall by walking		Yes	No	No	No	No		No		No	No		No					No
260	37	M	Fall by walking		Yes	No	No	Yes	No		No		No	No		No					No
261	87	M	Fall by walking		Yes	No	No	No	No		Yes	rivaroxaban	No	No		No	Atrial Flutter			2	No
262	88	M	Fall by walking		Yes	No	No	No	No		Yes	rivaroxaban	No	No		No	Atrial Flutter				No
263	82	M	Fall by walking		Yes	Yes	No	No	Yes	acenocoumarol	No		No	No		No	Atrial Flutter			2.6	Yes	No	Yes	2
264	88	F	Fall by walking		Yes	No	No	No	No		Yes	apixaban	No	No		No	Atrial Flutter				No			2
265	82	F	Fall by walking		Yes	No	No	No	No		No		No	Yes	Acetylsalicylic acid	No	ischemic heart disease				No			4
266	96	F	Fall by walking		Yes	No	No	No	No		No		No	No		No					No
267	18	M	Car incident		Yes	No	No	No	No		No		No	No		No					No
268	60	M	Fall	2m	Yes	No	No	No	No		No		No	No		No					No
269	91	F	Fall by walking		Yes	No	No	No	No		Yes	apixaban	No	No		No					No
270	79	F	Fall by walking		Yes	No	No	No	No		No		No	Yes	clopidogrel		ischemic heart disease				No
271	75	F	Fall by walking		Yes	No	No	No	No		No		No	Yes	Acetylsalicylic acid		primary prevention				No
272	50	F	Fall by walking		No	No	No	No	No		No		No	No		No		disfunzione trombocitaria lieve			No
273	57	M	Fall by walking		No	No	No	No	No		No		No	Yes	Acetylsalicylic acid	Yes	ischemic heart disease	clopidogrel			No
274	85	F	Fall by walking		Yes	No	No	No	No		No		No	Yes	Acetylsalicylic acid	No	primary prevention				No
275	28	M	Fall	scala 10 gradini	Yes	No	Yes	No	No		No		No	No		No					No			2
276	53	M	Fall by walking		Yes	No	No	Yes	No		No		No	No		No					No
277	89	F	Fall	una rampa di scale	Yes	No	No	No	Yes	acenocoumarol	No		No	No		No	Atrial Flutter			6.6	Yes	No	Yes
278	88	F	Car incident		Yes	No	No	No	No		Yes	rivaroxaban	No	No		No	Atrial Flutter				No
279	81	M	Fall	ruzzolato per un pendio in montagna per qualche metro	Yes	No	No	No	No		Yes	rivaroxaban	No	No		No	Atrial Flutter				No
280	58	F	Bicycle incident		Yes	No	No	No	No		No		No	No		No					No
281	77	F	Fall	caduta da una rampa di scale	Yes	No	No	No	No		No		No	No		No					Yes	No	Yes	3
282	83	F	Fall by walking		Yes	No	No	No	No		No		No	Yes	clopidogrel	No	ischemic heart disease				No
283	75	M	Fall by walking		Yes	Yes	No	No	No		Yes	rivaroxaban	No	No		No	Other	motivo non chiaro			No
284	18	M	other specify	incidente sportivo giocando a hockey	Yes	No	No	No	No		No		No	No		No					No
285	84	M	Fall by walking		Yes	No	No	No	No		No		No	Yes	Acetylsalicylic acid	No	primary prevention				No
286	81	M	Fall by walking		Yes	No	No	No	No		No		No	Yes	Acetylsalicylic acid	No	primary prevention				No
287	69	F	Fall by walking		Yes	Yes	No	No	No		No		No	Yes	Acetylsalicylic acid	No	primary prevention				No
288	18	M	Car incident		No	No	No	No	No		No		No	No		No					No			tc non eseguita
289	78	M	other specify	caduto dalla carrozzina	Yes	No	No	No	No		No		No	No		No					No
290	96	M	Fall by walking		No	No	No	No	No		Yes	apixaban	No	No		No	Atrial Flutter				No
291	81	F	Fall by walking		Yes	No	No	No	No		No		No	No		No					No
292	39	M	other specify	incidente in monopattino elettrico a 20 km/h	Yes	No	No	No	No		No		No	No		No					No
293	78	M	Fall by walking		No	No	No	No	No		Yes	rivaroxaban	No	No		No	Atrial Flutter				No
294	69	M	Fall by walking		Yes	Yes	No	No	No		No		No	No		No					No
295	46	M	Aggression		Yes	No	No	No	No		No		No	No		No					No
296	91	F	Fall by walking		Yes	No	No	No	No		Yes	rivaroxaban	No	No		No	Atrial Flutter				No
297	90	M	Fall by walking		Yes	No	No	No	No		No		No	Yes	Acetylsalicylic acid	No	ischemic heart disease				No
298	68	M	Fall by walking		Yes	No	No	No	No		No		No	No		No					No
299	61	M	Fall	3m	Yes	No	No	No	No		No		No	No		No					No
300	34	F	other specify	caduta in acqua urtando il boma della barca a vela	Yes	No	No	No	No		No		No	No		No					No
301	82	F	Fall	scala a chiocciola	Yes	No	No	No	No		No		No	No		No					No
302	26	M	Fall	30m	Yes	No	No	No	No		No		No	No		No					Yes	Yes		3
303	81	F	Fall by walking		Yes	No	No	No	No		No		No	Yes	Acetylsalicylic acid	No	ischemic heart disease				No
304	55	M	Fall by walking		Yes	No	No	No	No		No		No	No		No					No
305	90	M	Fall by walking		No	No	No	No	No		No		No	Yes	Acetylsalicylic acid	No	ischemic heart disease				No
306	82	F	Fall by walking		Yes	No	No	No	No		No		No	No		No					No
307	100	F	Fall by walking		No	No	No	No	No		Yes	apixaban	No	No		No					No
308	55	M	Fall by walking		No	Yes	No	No	No		No		No	No		No					No			2
309	80	F	Fall by walking		Yes	No	No	No	No		Yes	rivaroxaban	No	No			Atrial Flutter	10 mg			No
310	97	F	Fall by walking		Yes	No	No	No	No		Yes	rivaroxaban	No	No		No	Atrial Flutter	20 mg		1.1	No
311	89	F	Fall by walking		No	No	No	No	No		Yes	apixaban	No	No		No	Atrial Flutter				No			2
312	82	M	Fall by walking		No	No	No	No	No		No		No	Yes	Acetylsalicylic acid	No	ischemic heart disease				No
313	64	M	Fall by walking		Yes	No	No	No	No		No		No	No		No					No
314	22	M	other specify	pallina da squash	Yes	No	No	No	No		No		No	No		No					No
315	45	M	Bicycle incident		Yes	No	No	No	No		No		No	No		No					No
316	92	F	Fall	una rampa di scale	Yes	No	No	No	No		No		No	No		No					No			7
317	64	M	other specify	investito da monopattino elettrico	No	No	No	No	No		No		No	Yes	Acetylsalicylic acid	No	ischemic heart disease				No
318	88	M	Bicycle incident		Yes	No	No	No	No		Yes	apixaban	No	No		No	Atrial Flutter				Yes	No	Yes	6
319	79	M	Fall by walking		Yes	No	No	No	No		No		No	Yes	Acetylsalicylic acid	No	ischemic heart disease				No
320	30	M	Moto incident		Yes	No	No	No	No		No		No	No		No					No
321	91	M	Fall by walking		Yes	No	No	No	No		No		No	No		No					No
322	89	F	Fall by walking		Yes	No	No	No	No		No		No	No		No					No
323	89	M	Fall by walking		No	No	No	No	No		Yes	apixaban	No	No		No	ischemic heart disease			1.3	No			2
324	63	M	Bicycle incident		Yes	No	No	No	No		No		No	No		No					Yes	No	Yes	2
325	83	F	Fall by walking		Yes	Yes	No	No	No		No		No	No		No					No
326	87	M	Fall by walking		No	No	No	No	No		Yes	edoxaban	No	No		No	Atrial Flutter			1.7	No
327	91	F	Fall by walking		Yes	No	No	No	Yes	acenocoumarol	No		No	No		No	Atrial Flutter			2.7	No
328	62	F	Fall by walking		Yes	No	No	No	No		No		No	No		No					No
329	93	M	Fall	2.5m	Yes	No	No	No	No		No		No	No		No					No
330	91	F	Fall by walking		Yes	No	No	No	No		No		No	No		No					No
331	98	F	Fall by walking		Yes	No	No	No	No		No		No	No		No					No
332	18	M	Bicycle incident		Yes	No	No	No	No		No		No	No		No					No
333	87	F	Fall by walking		No	No	No	No	No		No		No	Yes	Acetylsalicylic acid	No	ischemic heart disease				No
334	49	M	Fall by walking		Yes	No	No	No	No		No		No	No		No					No
335	54	M	Aggression		Yes	No	No	No	No		No		No	No		No					No
336	66	M	Moto incident		Yes	No	No	No	No		No		No	No		No					No
337	87	F	Fall by walking		Yes	No	No	No	No		No		No	No		No					No
338	25	M	Aggression		Yes	Yes	No	No	No		No		No	No		No					No
339	88	F	Fall by walking		No	No	No	No	No		No		No	Yes	Acetylsalicylic acid	No	ischemic heart disease				No
340	89	M	Fall by walking		Yes	No	No	No	No		No		No	No		No					No
341	19	F	Fall by walking		Yes	Yes	No	No	No		No		No	No		No					No
342	21	M	Car incident		Yes	No	No	No	No		No		No	No		No					No
343	70	F	Fall	20m in montagna	Yes	No	No	No	Yes	warfarin	No		No	No		No	Thrombosis			2.3	Yes	No	No	7	evoluzione in ematoma delle quote di esa
344	75	M	Fall by walking		Yes	No	No	No	No		No		No	Yes	Acetylsalicylic acid	No	ischemic heart disease				No
345	83	M	Aggression		Yes	Yes	No	No	No		No		No	No		No					No
346	78	M	Fall by walking		No	No	No	No	No		Yes	apixaban	No	No		No	Atrial Flutter	antiXa normale terapeutica	0.86		No
347	73	F	Fall by walking		Yes	No	No	No	No		No		No	No		No					No
348	92	M	Fall by walking		Yes	No	No	No	No		No		No	Yes	Acetylsalicylic acid	No	primary prevention				No
349	76	F	Fall by walking		Yes	No	No	No	No		No		No	No		No					No
350	82	F	Fall by walking		No	No	No	No	No		No		No	Yes	Acetylsalicylic acid	No	Other	pregresso ictus			No
351	80	F	Fall by walking		No	No	No	No	No		No		No	Yes	clopidogrel	No	ischemic heart disease				No
352	78	F	Fall by walking		Yes	No	No	No	No		Yes	apixaban	No	No		No					No
353	88	M	Fall by walking		Yes	No	No	No	No		No		No	No		No					No
354	67	M	Fall by walking		No	No	No	No	No		No		No	Yes	Acetylsalicylic acid	No	ischemic heart disease				No
355	79	M	Fall by walking		No	No	No	No	No		No		No	Yes	Acetylsalicylic acid	No	ischemic heart disease				No
356	32	M	Fall by walking		Yes	No	No	No	No		No		No	No		No					No
357	78	F	Fall by walking		Yes	No	No	No	No		No		No	No		No					No
358	82	M	Fall by walking		Yes	No	No	No	No		No		No	Yes	Acetylsalicylic acid	No	primary prevention				No
359	85	F	other specify	caduta dalla sedia	No	No	No	No	No		Yes	apixaban	No	Yes	Acetylsalicylic acid	No	ischemic heart disease	e FA		1.4	No
360	85	F	Fall by walking		No	No	No	No	No		Yes	rivaroxaban	No	No		No	Atrial Flutter				No
361	77	F	Fall by walking		No	No	No	No	No		Yes	edoxaban	No	No		No	Atrial Flutter				No
362	88	M	Fall by walking		Yes	No	No	No	No		Yes	rivaroxaban	No	No		No	Atrial Flutter			2.5	No
363	74	F	Fall by walking		No	No	No	No	No		Yes	rivaroxaban	No	No		No	Atrial Flutter				No
364	81	F	Fall by walking		Yes	No	No	No	No		No		No	No		No					No
365	90	F	Fall by walking		Yes	No	No	No	No		No		No	Yes	Acetylsalicylic acid	No	primary prevention				No
366	51	M	Fall	1.5 m	Yes	No	No	No	No		No		No	No		No					No			3
367	78	F	Fall by walking		No	No	No	No	No		No		No	Yes	Acetylsalicylic acid	No	primary prevention				No
368	77	M	Fall by walking		Yes	No	No	No	No		Yes	rivaroxaban	No	No		No	Atrial Flutter				No
369	71	M	Fall by walking		Yes	No	No	No	No		No		No	No		No					No
370	22	M	other specify	caduto a 30 all'ora da monopattino elettrico	Yes	No	No	No	No		No		No	No		No					No
371	76	F	Fall by walking		Yes	No	No	No	No		Yes	rivaroxaban	No	No		No	Atrial Flutter				No
372	21	F	Fall by walking		Yes	No	No	No	No		No		No	No		No					No
373	95	F	Fall by walking		Yes	No	No	No	No		Yes	apixaban	No	No		No	Thrombosis				No			2
374	82	M	Fall by walking		Yes	No	No	No	No		No		No	No		No					No
375	21	M	Bicycle incident		Yes	No	No	No	No		No		No	No		No					No			5
376	26	F	other specify	caduta di grave	Yes	No	No	No	No		No		No	No		No					No
377	76	F	Fall by walking		Yes	No	No	No	No		No		No	No		No					No
378	88	M	Fall by walking		Yes	No	No	No	No		No		No	No		No					No
379	57	M	Bicycle incident		Yes	No	No	No	No		No		No	No		No					Yes	No	Yes	4
380	85	F	Fall by walking		Yes	No	No	No	No		No		No	No		No					No
381	85	F	Fall by walking		No	No	No	No	No		No		No	Yes	Acetylsalicylic acid	No	ischemic heart disease				No
382	63	M	Fall by walking		No	No	No	No	No		No		No	Yes	Acetylsalicylic acid	No	ischemic heart disease				No
383	80	M	Fall by walking		Yes	No	No	No	No		Yes	apixaban	No	No		No					No
384	87	F	Fall by walking		Yes	No	No	No	No		No		No	No		No					No
385	86	M	Fall by walking		Yes	No	No	No	No		No		No	Yes	Acetylsalicylic acid	No	primary prevention				No
386	57	M	Fall by walking		Yes	Yes	No	No	No		No		No	No		No					Yes	No	Yes	2
387	86	F	Fall by walking		Yes	No	No	No	No		Yes	rivaroxaban	No	Yes	Acetylsalicylic acid	No	Atrial Flutter				No			3
388	72	F	Fall by walking		Yes	No	No	No	No		No		No	No		No					No
389	83	F	Fall by walking		Yes	No	No	No	No		No		No	Yes	Acetylsalicylic acid	No	primary prevention				No
390	85	M	Fall by walking		Yes	No	No	No	No		No		No	No		No					No
391	74	M	Fall by walking		Yes	No	No	No	No		No		No	No		No					No
392	87	M	Fall by walking		Yes	No	No	No	No		No		No	Yes	clopidogrel	No	Other	disturbo neurocognitivo su base vascolare			No
393	65	M	Fall by walking		Yes	Yes	No	No	No		No		No	No		No					No
394	84	F	Fall by walking		Yes	No	No	No	No		No		No	Yes	clopidogrel	No	ischemic heart disease				No
395	78	F	Fall by walking		Yes	No	No	No	No		No		No	No		No					No
396	83	M	Fall by walking		Yes	No	No	No	No		No		No	Yes	Acetylsalicylic acid	No	ischemic heart disease				No
397	22	M	Aggression		Yes	Yes	No	No	No		No		No	No		No					No
398	72	M	Fall by walking		Yes	No	No	No	No		No		No	No		No					No
399	87	M	Fall by walking		Yes	No	No	No	No		Yes	apixaban	No	No		No	Atrial Flutter			1.3	No
400	24	F	Car incident		Yes	No	No	No	No		No		No	No		No					No
401	73	M	Fall by walking		Yes	No	No	No	No		Yes	rivaroxaban	No	No		No	Atrial Flutter			2.3	No
402	81	F	Fall by walking		Yes	No	No	No	No		Yes	rivaroxaban	No	No		No	Atrial Flutter			1.2	No
403	89	F	Fall by walking		Yes	No	No	No	No		No		No	No		No					Yes	No	Yes	2
404	41	M	Fall by walking		Yes	No	No	No	No		No		No	No		No					No
405	85	F	Fall by walking		Yes	No	No	No	No		Yes	rivaroxaban	No	Yes	Acetylsalicylic acid	No	Atrial Flutter			1.1	No			5
406	76	M	Fall by walking		Yes	No	No	No	No		No		No	Yes	Acetylsalicylic acid	No	ischemic heart disease				No			10
407	46	M	Fall	una rampa di sclae	Yes	No	No	No	No		No		No	No		No					No
408	78	M	Fall by walking		Yes	No	No	No	No		No		No	No		No					No
409	77	M	Fall by walking		Yes	No	No	No	No		No		No	Yes		No	ischemic heart disease				Yes	No	Yes	3
410	84	F	Fall by walking		Yes	No	No	No	No		No		No	No		No					No			5
411	74	M	Fall by walking		No	No	No	No	No		No		No	Yes	Acetylsalicylic acid	No	ischemic heart disease				No
412	79	F	Fall by walking		Yes	No	No	No	No		No		No	No		No					Yes	No	Yes	8
413	20	M	Fall by walking		Yes	No	No	No	No		No		No	No		No					No
414	54	M	Fall	2m	Yes	No	No	No	No		No		No	No		No					No
415	64	F	Fall by walking		Yes	No	No	No	No		No		No	No		No					No
416	20	F	Fall by walking		Yes	No	No	No	No		No		No	No		No					No
417	45	F	Bicycle incident		No	No	No	No	No		No		No	No		No					No			tc non eseguita
418	94	F	Fall by walking		No	No	No	No	Yes	acenocoumarol	No		No	No		No	pulmonary embolism				No
419	57	M	Fall by walking		Yes	Yes	No	No	No		No		No	No		No					No
420	18	F	other specify	caduta da cavallo	Yes	No	No	No	No		No		No	No		No					No
421	69	M	Fall by walking		Yes	No	No	No	No		No		No	Yes	Acetylsalicylic acid	No	ischemic heart disease				No
422	72	F	Fall by walking		Yes	No	No	No	No		No		No	No		No					No
423	85	M	Fall by walking		Yes	No	No	No	No		No		No	Yes	Acetylsalicylic acid	No	ischemic heart disease				No
424	57	M	Car incident		Yes	No	No	No	No		No		No	No		No					No
425	89	F	Fall by walking		Yes	No	No	No	No		Yes	rivaroxaban	No	No		No	Atrial Flutter	20 mg			No
426	62	F	Fall	una rampa di scale	Yes	No	No	No	No		No		No	No		No					No
427	80	M	Fall by walking		Yes	No	No	No	No		No		No	No		No					No
428	67	F	Fall by walking		Yes	No	No	No	No		No		No	No		No					No
429	88	F	Fall by walking		Yes	No	No	No	No		No		No	Yes	Acetylsalicylic acid	No	ischemic heart disease				No			5
430	65	F	Fall by walking		Yes	No	No	No	No		No		No	No		No					No
431	95	F	Fall by walking		Yes	No	No	No	Yes	acenocoumarol	No		No	No		No					No
432	79	M	Fall by walking		Yes	No	No	No	No		No		No	Yes	Acetylsalicylic acid	Yes	ischemic heart disease	clopidogrel			No
433	72	F	Fall by walking		Yes	No	No	No	No		No		No	No		No					No
434	83	M	Fall by walking		Yes	No	No	No	No		No		No	No		No					No
435	28	M	Fall by walking		Yes	No	No	No	No		No		No	No		No					No
436	26	F	Fall by walking		Yes	No	No	No	No		No		No	No		No					No
437	70	M	Bicycle incident		Yes	No	No	No	No		Yes	rivaroxaban	No	No		No	Atrial Flutter			1.5	No
438	60	F	Fall by walking		No	No	No	No	No		No		No	Yes	Acetylsalicylic acid	No	ischemic heart disease				No
439	83	F	Fall by walking		No	No	No	No	No		No		No	Yes	Acetylsalicylic acid	No	ischemic heart disease				Yes	No	Yes	2
440	95	F	Fall by walking		Yes	No	No	No	No		No		No	No		No					No
441	74	F	Fall by walking		Yes	No	No	No	No		Yes	edoxaban	No	No		No	Atrial Flutter				No
442	92	F	Fall by walking		No	No	No	No	Yes	acenocoumarol	No		No	No		No	Atrial Flutter			1.8	No			2
443	37	F	Fall by walking		Yes	No	No	No	No		No		No	No		No					No
444	26	M	other specify	sport accident	Yes	No	No	No	No		No		No	No		No					No
445	85	F	Fall by walking		Yes	No	No	No	No		No		No	No		No					No
446	84	F	Fall by walking		Yes	No	No	No	No		Yes	rivaroxaban	No	No		No	Atrial Flutter				No
447	61	F	Fall by walking		Yes	No	No	No	No		No		No	No		No					No
448	78	M	Fall by walking		Yes	Yes	No	No	No		No		No	No		No					No
449	82	M	Fall by walking		Yes	No	No	No	No		No		No	No		No					No
450	86	F	Fall by walking		Yes	No	No	No	No		No		No	Yes	clopidogrel	No					No
451	83	M	Fall by walking		Yes	No	No	No	Yes	acenocoumarol	No		No	No		No				5.7	No
452	21	M	other specify	caduta di grave	Yes	No	No	No	No		No		No	No		No					No
453	84	M	Fall by walking		Yes	No	No	No	No		Yes	rivaroxaban	No	Yes	Acetylsalicylic acid	No	ischemic heart disease	and FA			No
454	89	M	Fall by walking		Yes	No	No	No	No		No		No	Yes	Acetylsalicylic acid	No	ischemic heart disease				No
455	52	F	Bicycle incident		Yes	No	No	No	No		No		No	No		No					No
456	98	F	Fall by walking		Yes	No	No	No	No		No		No	No		No					Yes	No	Yes	6
457	88	F	Fall by walking		Yes	No	No	No	No		No		No	No		No					No
458	87	F	Fall by walking		Yes	No	No	No	No		No		No	Yes	Acetylsalicylic acid	No	ischemic heart disease				No
459	26	M	Car incident		Yes	No	No	No	No		No		No	No		No					No			10
460	84	F	Fall by walking		Yes	No	No	No	Yes	acenocoumarol	No		No	No		No	Atrial Flutter			4.3	Yes	No	Yes	3
461	84	F	Fall by walking		Yes	No	No	No	No		No		No	Yes	Acetylsalicylic acid	No	ischemic heart disease				No			2
462	76	M	Fall by walking		Yes	Yes	No	No	No		No		No	Yes	Acetylsalicylic acid	No	ischemic heart disease				No			5
463	51	M	Fall by walking		No	No	No	No	No		No		No	Yes	Acetylsalicylic acid	No	ischemic heart disease				No			4
464	86	F	Fall by walking		Yes	No	No	No	No		No		No	Yes	Acetylsalicylic acid	No	primary prevention				No
465	74	M	Fall by walking		Yes	Yes	No	No	No		No		No	Yes	Acetylsalicylic acid	No	ischemic heart disease				No			3
466	72	F	Fall by walking		Yes	No	No	No	No		No		No	No		No					No
467	73	M	Fall by walking		Yes	No	No	No	No		No		Yes	Yes			Atrial Flutter		aptt 36		No
468	89	M	Fall by walking		Yes	No	No	No	No		No		No	No		No					No
469	82	F	Fall by walking		Yes	No	No	No	No		Yes	apixaban	No	No		No	Atrial Flutter			1.2	No
470	82	F	Fall by walking		Yes	No	No	No	No		No		No	Yes	Acetylsalicylic acid	No	primary prevention				No
471	69	M	other specify	caduto da trattore	Yes	No	No	No	No		No		No	No		No					No
472	89	M	Fall by walking		No	No	No	No	No		No		No	Yes	Acetylsalicylic acid	No	ischemic heart disease				No
473	60	M	Fall by walking		Yes	Yes	No	No	No		No		No	No		No					No
474	80	F	Fall by walking		Yes	Yes	No	No	No		No		No	No		No					No
475	89	M	Fall by walking		Yes	No	No	No	No		No		No	Yes	Acetylsalicylic acid	No	ischemic heart disease				No			2
476	52	M	Car incident		Yes	No	No	No	No		No		No	No		No					No			5
477	88	M	Fall by walking		Yes	No	No	No	No		No		No	Yes		No	primary prevention				No
478	32	F	Fall by walking		Yes	No	No	No	No		No		No	No		No					No
479	79	F	Fall by walking		Yes	No	No	No	No		No		No	No		No					Yes	No	Yes	4	Frattura composta dell'osso occipitale a sn con sottile ematoma epidurale acuto
480	79	F	Fall by walking		Yes	No	No	No	No		No		No	No		No					No
481	77	M	Fall by walking		Yes	No	No	No	No		No		No	Yes	Acetylsalicylic acid	No	ischemic heart disease				No
482	42	M	Fall by walking		Yes	No	No	No	No		No		No	No		No					No
483	87	F	Fall by walking		Yes	No	No	No	No		Yes	rivaroxaban	No	No		No	Atrial Flutter				No
484	87	F	Fall by walking		Yes	No	No	No	No		No		No	No		No					No
485	87	F	Fall by walking		No	No	No	No	No		Yes	apixaban	No	No		No	Atrial Flutter				No
486	59	M	Fall by walking		Yes	Yes	No	No	No		Yes	rivaroxaban	No	No		No	Atrial Flutter				No
487	79	F	Fall by walking		Yes	No	No	No	No		No		No	No		No					No			10
488	91	F	Fall by walking		Yes	No	No	No	No		No		No	Yes	Acetylsalicylic acid	No	ischemic heart disease				No
489	92	F	Fall by walking		No	No	No	No	No		Yes	apixaban	No	No		No	Atrial Flutter		55 (residuo ok apixaban)		No
490	46	M	Fall by walking		Yes	Yes	No	No	No		No		No	No		No					No
491	49	M	Fall	3 m	Yes	No	No	No	No		No		No	No		No					No
492	62	M	other specify	travolto da una mucca	Yes	No	No	No	No		No		No	No		No					No
493	74	F	other specify	caduta dai pattini	Yes	No	No	No	No		No		No	No		No					No
494	93	M	Fall by walking		Yes	No	No	No	No		Yes	rivaroxaban	No	No		No					No
495	83	M	Fall by walking		Yes	No	No	No	No		No		No	No		No					No
496	75	F	Fall by walking		No	No	No	No	No		No		No	Yes	Acetylsalicylic acid	No	ischemic heart disease				No
497	82	F	Fall by walking		Yes	No	No	No	No		No		No	No		No					No
498	90	F	Fall by walking		No	No	No	No	No		No		No	Yes	Acetylsalicylic acid	No	primary prevention				No
499	55	M	Fall by walking		Yes	No	No	No	No		No		No	No		No					No
500	73	M	Fall by walking		Yes	Yes	No	No	No		No		No	No		No					No
501	85	F	Fall by walking		No	No	No	No	Yes	acenocoumarol	No		No	No		No	Atrial Flutter			2.9	No
502	47	F	Fall by walking		Yes	No	No	No	No		No		No	No		No					No
503	97	F	Fall by walking		Yes	No	No	No	No		No		No	Yes		No	ischemic heart disease				No
504	77	F	Fall by walking		Yes	No	No	No	No		No		No	No		No					No
505	82	F	Fall by walking		Yes	No	No	No	No		No		No	No		No					No
506	54	M	Fall	3m	Yes	No	No	No	No		No		No	No		No					No
507	67	M	Fall by walking		No	No	No	No	No		Yes	rivaroxaban	No	Yes	Acetylsalicylic acid	No	ischemic heart disease	e anticoag per recente protesi anca			No			10
508	72	F	Fall by walking		Yes	No	No	No	No		No		No	No		No					No
509	89	F	Fall by walking		Yes	No	No	No	No		No		No	Yes	Acetylsalicylic acid	No	Other	cardiopatia valvolare			No			10
510	59	M	Fall	2 m	Yes	No	No	No	No		No		No	No		No					Yes	No	Yes	15
511	76	M	Moto incident		Yes	No	No	No	No		No		No	Yes	clopidogrel	No	ischemic heart disease				No			3
512	19	M	other specify	sport accident	Yes	No	No	No	No		No		No	No		No					No
513	93	F	Fall by walking		Yes	No	No	No	No		No		No	Yes	Acetylsalicylic acid	No	ischemic heart disease				No
514	79	F	Fall by walking		Yes	No	No	No	No		No		No	Yes	Acetylsalicylic acid	No	primary prevention				No
515	83	F	Fall by walking		Yes	No	No	No	No		No		No	No		No					No			2
516	89	M	Fall by walking		Yes	No	No	No	No		No		No	Yes	clopidogrel	No	ischemic heart disease				No			2
517	79	M	Fall	una rampa di scale	Yes	No	No	No	No		Yes	rivaroxaban	No	Yes	prasugrel	No	ischemic heart disease	e FA		1.4	No
518	86	F	Fall by walking		Yes	No	No	No	No		No		No	Yes	Acetylsalicylic acid	No	ischemic heart disease				No			2
519	90	F	Fall by walking		Yes	No	No	No	No		No		No	No		No					No
520	82	M	Fall by walking		Yes	No	No	No	No		No		No	No		No					No
521	81	M	Fall by walking		Yes	No	No	No	No		Yes	apixaban	No	No		No	Atrial Flutter			1.3	No			5
522	76	F	Fall by walking		Yes	No	No	No	No		No		No	No		No					No
523	65	F	Fall by walking		Yes	No	No	No	No		No		No	No		No					No			2
524	61	M	Bicycle incident		Yes	No	No	No	Yes	warfarin	No		No	No		No	Atrial Flutter			4.3	No
525	95	F	Fall by walking		Yes	No	No	No	No		No		No	No		No					No
526	53	M	Aggression		Yes	Yes	No	No	No		No		No	No		No					No
527	76	F	Fall by walking		Yes	Yes	No	No	No		No		No	No		No					No
528	71	F	Fall by walking		Yes	No	No	No	No		Yes	apixaban	No	No		No	Atrial Flutter				No			4
529	62	F	Fall by walking		Yes	Yes	No	No	No		No		No	No		No					No
530	27	M	Fall by walking		Yes	Yes	No	No	No		No		No	No		No					No
531	86	F	Fall by walking		Yes	No	No	No	No		No		No	Yes	Acetylsalicylic acid	No	ischemic heart disease				No
532	87	F	Fall by walking		Yes	No	No	No	No		No		No	No		No					No
533	94	F	Fall by walking		Yes	No	No	No	No		No		No	Yes	Acetylsalicylic acid	No	primary prevention				No
534	87	M	Fall by walking		Yes	No	No	No	No		No		No	Yes	Acetylsalicylic acid	No	ischemic heart disease				Yes	No	No	10
535	83	M	Fall by walking		Yes	No	No	No	No		Yes	rivaroxaban	No	No		No	Atrial Flutter			1.8	No
536	86	F	Fall by walking		No	No	No	No	No		No		No	Yes	Acetylsalicylic acid	No	ischemic heart disease				No
537	77	F	Fall by walking		Yes	No	No	No	No		No		No	No		No					No
538	72	M	Fall by walking		Yes	No	No	No	No		Yes	edoxaban	No	No		No	pulmonary embolism				No
539	82	F	Fall by walking		Yes	No	No	No	No		No		No	Yes	Acetylsalicylic acid	No	ischemic heart disease				No
540	77	F	Fall by walking		Yes	No	No	No	No		No		No	Yes	Acetylsalicylic acid	No	Other	aocp			No
541	65	M	Fall by walking		Yes	No	No	No	No		No		No	No		No					Yes	No	Yes	5
542	86	M	Fall by walking		Yes	No	No	No	No		No		No	No		No					No
543	86	M	Fall by walking		Yes	No	No	No	No		No		No	Yes	Acetylsalicylic acid	No	ischemic heart disease				No
544	77	M	Fall by walking		Yes	No	No	No	No		Yes	rivaroxaban	No	Yes	Acetylsalicylic acid	No	ischemic heart disease	e fa		1.5	No
545	49	M	Fall by walking		Yes	Yes	No	No	No		No		No	No		No					No
546	88	M	Fall by walking		Yes	No	No	No	No		Yes	apixaban	No	No		No	Atrial Flutter			1.9	No
547	61	F	Fall by walking		Yes	No	No	No	No		No		No	Yes	Acetylsalicylic acid	No	ischemic heart disease				No			10
548	27	M	Fall by walking		Yes	No	No	No	No		No		No	No		No					No			2
549	84	M	Fall by walking		Yes	No	No	No	No		No		No	No		No					No
550	78	M	Fall by walking		Yes	No	No	No	No		No		No	Yes	Acetylsalicylic acid	No	ischemic heart disease				No
551	70	F	Fall by walking		Yes	No	No	No	No		No		No	No		No					No
552	57	M	Bicycle incident		Yes	No	No	No	No		No		No	No		No					Yes	No	Yes	10	sottile falda subdurale
553	66	M	Fall by walking		Yes	No	No	No	No		No		No	No		No					No
554	83	M	Bicycle incident		Yes	No	No	No	No		No		No	No		No					Yes	No	Yes	5
555	73	M	Fall by walking		Yes	Yes	No	No	No		No		No	Yes	Acetylsalicylic acid	No	ischemic heart disease				No
556	70	F	Fall by walking		Yes	Yes	No	No	No		No		No	No		No					No
557	56	M	Fall by walking		Yes	No	No	No	No		No		No	No		No					No
558	87	F	other specify	caduta dall'autobus scendendo	Yes	No	No	No	No		No		No	Yes	Acetylsalicylic acid	No	Other	valvola biologica			No
559	80	M	Fall by walking		Yes	No	No	No	No		No		No	Yes	Acetylsalicylic acid	No					No
560	77	F	Fall by walking		Yes	No	No	No	No		No		No	No		No					No
561	73	F	other specify	caduta dalla carrozzina	Yes	No	No	No	No		No		No	No		No					No
562	53	M	Fall by walking		Yes	No	No	No	No		No		No	No		No					No
563	83	F	other specify	caduta dal bus	Yes	No	No	No	No		Yes	rivaroxaban	No	No		No	Thrombosis				No
564	84	F	Fall by walking		Yes	No	No	No	No		No		No	Yes	Acetylsalicylic acid	No	ischemic heart disease				No
565	92	M	Fall by walking		Yes	No	No	No	No		No		No	No		No					No
566	51	M	Aggression		Yes	No	No	No	No		No		No	No		No					No
567	82	M	Fall by walking		Yes	No	No	No	No		No		No	No		No					No
568	80	F	Fall by walking		Yes	No	No	No	No		No		No	Yes	Acetylsalicylic acid	No	ischemic heart disease				No
569	86	F	Fall by walking		Yes	No	No	No	No		No		No	Yes	clopidogrel	No	ischemic heart disease				No
570	86	F	Fall by walking		Yes	No	No	No	No		No		No	Yes	Acetylsalicylic acid	No	primary prevention				No
571	90	M	Fall by walking		Yes	No	No	No	Yes	warfarin	No		No	No		No	Atrial Flutter			2.4	No			3
572	78	M	Fall by walking		Yes	No	No	No	No		Yes	rivaroxaban	No	No		No	Atrial Flutter			1.1	Yes	Yes		3	evacuato sottodurale cronico dopo 3 mesi
573	87	M	Fall by walking		Yes	No	No	No	No		Yes	rivaroxaban	No	Yes	Acetylsalicylic acid	No	ischemic heart disease	e pregressa trombosi		1	No
574	41	F	Car incident		Yes	No	No	No	No		No		No	No		No					No
575	77	M	Fall by walking		Yes	No	No	No	Yes	acenocoumarol	No		No	No		No	mechanical valve				No
576	80	F	Fall by walking		Yes	No	No	No	No		No		No	Yes	Acetylsalicylic acid	No	ischemic heart disease				No
577	46	M	Fall by walking		Yes	No	No	No	No		No		No	No		No					No
578	72	M	Fall by walking		Yes	Yes	No	No	No		Yes	apixaban	No	No		No	Thrombosis				No
579	78	F	Fall	un piano di scale	Yes	No	No	No	No		No		No	No		No					Yes	No	Yes	4
580	72	F	Fall by walking		Yes	No	No	No	No		No		No	No		No					No
581	38	M	Fall by walking		Yes	Yes	No	No	No		No		No	No		No					No
582	49	M	Fall by walking		Yes	Yes	No	No	No		No		No	No		No					No
583	50	F	Fall by walking		Yes	No	No	No	No		No		No	No		No					No
584	82	F	Fall by walking		No	No	No	No	No		Yes	edoxaban	No	No		No				1.1	No
585	26	M	Fall by walking		Yes	No	Yes	No	No		No		No	No		No					No
586	68	M	Fall by walking		Yes	Yes	No	No	No		No		No	Yes	Acetylsalicylic acid	No	ischemic heart disease				No
587	89	F	Fall by walking		Yes	No	No	No	No		No		No	No		No					No
588	82	M	Fall by walking		No	No	No	No	Yes	warfarin	No		No	No		No	Atrial Flutter				No
589	30	M	Bicycle incident		Yes	No	No	No	No		No		No	No		No					No
590	23	M	Aggression		No	Yes	No	No	No		No		No	Yes	Acetylsalicylic acid	No	Other	pregresso ictus su FOP			No
591	84	F	Fall by walking		No	No	No	No	No		Yes	apixaban	No	Yes	Acetylsalicylic acid					1	No
592	70	F	Fall by walking		Yes	No	No	No	Yes	warfarin	No		No	No		No	mechanical valve			1.1	No
593	75	M	Fall by walking		Yes	No	No	No	No		No		No	Yes	Acetylsalicylic acid	No	ischemic heart disease				No
594	33	M	other specify	caduta di grave	Yes	No	No	No	No		No		No	No		No					No
595	86	F	Fall by walking		Yes	No	No	No	No		Yes	rivaroxaban	No	No		No	Atrial Flutter	20 mg		1.3	No
596	78	M	Fall by walking		Yes	No	No	No	No		No		No	No		No					Yes	No	Yes	10
597	79	F	Fall by walking		Yes	No	No	No	No		No		No	No		No					No
598	63	F	Fall by walking		Yes	No	No	No	No		No		No	No		No					No
599	83	M	Fall by walking		Yes	No	No	No	No		No		No	No		No					No
600	66	F	Car incident		Yes	No	No	No	No		No		No	No		No					No
601	71	F	Fall by walking		No	No	No	No	No		Yes	rivaroxaban	No	No		No					No
602	61	M	Fall	rotolato per 16 m	Yes	No	No	No	No		No		No	No		No					No
603	81	F	Fall by walking		Yes	No	No	No	No		No		No	No		No					No
604	86	F	Fall by walking		Yes	No	No	No	No		No		No	Yes	Acetylsalicylic acid	No	primary prevention				No
605	91	M	other specify	pedone investito	Yes	No	No	No	No		Yes	rivaroxaban	No	No		No	Atrial Flutter				Yes	No	Yes	10
606	81	M	Fall by walking		Yes	No	No	No	No		No		No	No		No					No
607	89	F	Fall by walking		Yes	No	No	No	No		Yes	rivaroxaban	No	No		No	Atrial Flutter				Yes	No	Yes	3
608	75	F	Fall by walking		Yes	Yes	No	No	No		No		No	No		No					No
609	83	M	Fall by walking		Yes	No	No	No	No		No		No	Yes	Acetylsalicylic acid	No	ischemic heart disease				No
610	85	F	Fall by walking		Yes	No	No	No	No		No		No	Yes	Acetylsalicylic acid	No	Other	pregresso ictus			No
611	48	M	Fall by walking		Yes	Yes	No	No	No		No		No	No		No					No
612	82	M	Fall by walking		Yes	No	No	No	Yes	acenocoumarol	No		No	No		No	Atrial Flutter			3.1	No
613	83	F	Fall by walking		Yes	No	No	No	No		No		No	Yes	Acetylsalicylic acid	No	primary prevention				No
614	52	F	Fall by walking		Yes	Yes	No	No	No		No		No	No		No					No
615	75	M	Fall by walking		Yes	No	No	No	No		Yes	apixaban	No	No		No	Atrial Flutter				No
616	66	F	Fall by walking		Yes	No	No	No	No		No		No	No		No					No
617	24	F	Car incident		Yes	No	No	No	No		No		No	No		No					No
618	81	F	Fall by walking		Yes	No	No	No	No		No		No	No		No					No
619	96	M	Fall by walking		Yes	No	No	No	No		No		No	No		No					No
620	59	F	Fall by walking		Yes	No	No	No	No		No		No	No		No					No
621	82	M	Fall by walking		Yes	No	No	No	No		No		No	Yes	Acetylsalicylic acid	No	primary prevention				No
622	56	F	Fall by walking		Yes	No	No	No	No		No		No	No		No					No
623	53	F	other specify	caduta di grave	Yes	No	No	No	No		No		No	No		No					No
624	95	F	Fall by walking		Yes	No	No	No	No		No		No	Yes	clopidogrel	No	ischemic heart disease				No
625	78	F	Fall	da una scala	Yes	No	No	No	No		No		No	No		No					Yes	No	Yes	5
626	64	F	other specify	pedone investito	Yes	No	No	No	No		No		No	No		No					No
627	86	F	Fall by walking		Yes	No	No	No	Yes	acenocoumarol	No		No	No		No	Atrial Flutter			2.7	No
628	87	F	Fall by walking		Yes	No	No	No	No		Yes	edoxaban	No	No		No	Atrial Flutter	solo lieve peggioramento alla tc dopo			Yes	No	No	4
629	83	F	Fall by walking		Yes	No	No	No	No		No		No	Yes	Acetylsalicylic acid	No	ischemic heart disease				No
630	72	F	Fall by walking		Yes	No	No	No	No		No		No	Yes	clopidogrel	No	ischemic heart disease				No
631	84	M	Fall by walking		Yes	No	No	No	No		No		No	Yes	Acetylsalicylic acid	Yes	ischemic heart disease	clopidogrel			No
632	79	M	Fall by walking		Yes	No	No	No	No		No		No	Yes	Acetylsalicylic acid	No	ischemic heart disease				No
633	76	M	Fall by walking		Yes	No	No	No	No		No		No	Yes	Acetylsalicylic acid	No	ischemic heart disease				No
634	75	F	Fall by walking		Yes	No	No	No	No		No		No	No		No					No
635	102	F	Fall by walking		Yes	No	No	No	No		No		No	No		No					No
636	82	F	Fall by walking		Yes	No	No	No	No		No		No	Yes	Acetylsalicylic acid	No	ischemic heart disease				No
637	71	M	Fall by walking		Yes	No	No	No	No		No		No	No		No					No
638	90	F	Fall by walking		Yes	No	No	No	No		No		No	Yes	Acetylsalicylic acid	No	ischemic heart disease				No
639	76	F	Fall by walking		Yes	No	No	No	No		Yes	rivaroxaban	No	No		No	Atrial Flutter				No
640	42	F	Fall by walking		Yes	No	No	No	No		No		No	No		No					No
641	83	M	Fall by walking		Yes	No	No	No	No		No		No	Yes	Acetylsalicylic acid	No	ischemic heart disease				No
642	57	F	Fall by walking		No	No	No	No	No		No		No	Yes	Acetylsalicylic acid		ischemic heart disease				No
643	80	M	Fall by walking		Yes	No	No	No	No		Yes	apixaban	No	No			Atrial Flutter			1.9	No
644	73	F	Car incident		Yes	No	No	No	No		No		No	Yes	Acetylsalicylic acid	No	ischemic heart disease				No
645	79	M	Fall by walking		Yes	No	No	No	No		No		No	Yes	Acetylsalicylic acid	No	ischemic heart disease				No
646	78	F	Fall by walking		Yes	No	No	No	No		No		No	No		No					No
647	53	F	Fall by walking		No	No	No	No	No		No		No	No		No		tc non eseguita			No
648	89	F	Fall by walking		Yes	No	No	No	No		No		No	Yes	Acetylsalicylic acid	No	primary prevention				No
649	42	F	Fall by walking		Yes	No	No	No	No		No		No	No		No					No
650	85	M	Fall by walking		Yes	No	No	Yes	No		Yes	rivaroxaban	No	No		No	Atrial Flutter				No
651	78	F	Fall by walking		Yes	No	No	No	No		No		No	Yes	Acetylsalicylic acid	No	ischemic heart disease				No
652	94	F	Fall by walking		Yes	No	No	No	No		No		No	Yes	Acetylsalicylic acid		primary prevention				No
653	37	M	other specify	esplosione caffettiera	Yes	No	No	No	No		No		No	No		No					No
654	60	M	Fall by walking		Yes	No	No	No	No		No		No	No		No					No
655	91	F	Fall by walking		Yes	No	No	No	No		Yes	rivaroxaban	No	No		No	Atrial Flutter				No
656	27	M	other specify	porta garage in testa	Yes	No	No	No	No		No		No	No		No					No
657	63	F	Fall by walking		Yes	Yes	No	No	No		No		No	Yes	Acetylsalicylic acid	No	ischemic heart disease				No
658	82	F	Fall by walking		Yes	No	No	No	No		No		No	Yes	Acetylsalicylic acid	No	ischemic heart disease				No
659	83	F	Fall by walking		Yes	No	No	No	No		No		No	Yes	Acetylsalicylic acid	No	primary prevention				No
660	81	F	Fall by walking		Yes	No	No	No	No		No		No	No		No					No
661	40	F	Fall by walking		Yes	Yes	No	No	No		No		No	No		No					No			3
662	76	M	Fall by walking		Yes	Yes	No	No	No		No		No	No		No					No
663	89	F	Fall by walking		Yes	No	No	No	No		Yes	apixaban	No	No		No	Atrial Flutter				No
664	99	F	Fall by walking		Yes	No	No	No	No		No		No	No		No					No
665	83	M	Fall by walking		Yes	No	No	No	No		No		No	Yes	Acetylsalicylic acid	No	ischemic heart disease				No
666	85	F	Fall by walking		Yes	No	No	No	No		No		No	No		No					No
667	37	M	Fall by walking		Yes	No	No	No	No		No		No	No		No					No
668	56	F	Fall by walking		Yes	No	No	No	No		No		No	No		No					No
669	86	F	Fall by walking		Yes	No	No	No	No		No		No	Yes	Acetylsalicylic acid	No	primary prevention				No
670	27	M	Fall by walking		Yes	No	No	No	No		No		No	No		No					No
671	85	F	Fall by walking		Yes	No	No	No	Yes	acenocoumarol	No		No	Yes	Acetylsalicylic acid	No	Atrial Flutter				No
672	87	F	Fall by walking		Yes	No	No	No	No		No		No	Yes	Acetylsalicylic acid	No	primary prevention				No
673	76	M	Fall by walking		Yes	No	No	No	No		No		No	No		No					No
674	64	M	Fall by walking		Yes	No	No	No	No		Yes	rivaroxaban	No	No		No	Atrial Flutter				No
675	60	M	Moto incident		Yes	No	No	No	No		No		No	No		No					No
676	87	F	Fall by walking		Yes	No	No	No	No		No		No	No		No					No
677	83	F	Fall by walking		Yes	No	No	No	No		No		No	Yes	Acetylsalicylic acid	No	ischemic heart disease				No
678	93	M	Fall by walking		Yes	No	No	No	No		No		No	No		No					No
679	76	F	Fall by walking		Yes	No	No	No	Yes	warfarin	No		No	No		No	Atrial Flutter			2.9	No
680	81	F	other specify	pedone investito	Yes	No	No	No	No		No		No	No		No					No
681	89	M	Fall by walking		Yes	No	No	No	No		Yes	apixaban	No	No		No	Atrial Flutter				No
682	83	M	Fall by walking		Yes	No	No	No	No		Yes	rivaroxaban	No	No		No	Atrial Flutter				No
683	43	F	Car incident		Yes	No	No	No	No		No		No	No		No					No
684	78	F	Fall by walking		Yes	No	No	No	No		No		No	Yes	Acetylsalicylic acid	No	primary prevention				No
685	85	M	Fall by walking		Yes	No	No	No	No		No		No	Yes	Acetylsalicylic acid	No	ischemic heart disease				No
686	50	M	Car incident		Yes	Yes	No	No	No		No		No	No		No					No
687	81	M	Fall	2m	Yes	No	No	No	No		Yes	edoxaban	No	No		No	Atrial Flutter				No
688	65	M	Fall by walking		Yes	Yes	No	No	No		No		No	No		No					No
689	71	F	Fall by walking		Yes	Yes	No	No	No		No		No	No		No					No
690	85	F	Fall by walking		Yes	No	No	No	No		Yes	rivaroxaban	No	No		No	Atrial Flutter				No
691	76	F	Fall by walking		Yes	No	No	No	No		Yes	rivaroxaban	No	No		No	Atrial Flutter				No
692	89	F	Fall by walking		Yes	No	No	No	No		No		No	No		No					No
693	59	M	Fall by walking		Yes	Yes	No	No	No		No		No	No		No					No
694	83	F	Fall by walking		Yes	No	No	No	No		No		No	Yes	Acetylsalicylic acid	No	primary prevention				No
695	27	M	Fall by walking		Yes	No	No	No	No		No		No	No		No					No
696	82	F	Fall by walking		Yes	No	No	No	No		Yes	rivaroxaban	No	No		No	Atrial Flutter				No
697	52	M	other specify	caduta di grave 100 kg	Yes	No	No	No	No		No		No	No		No					No
698	96	M	Fall by walking		Yes	No	No	No	No		Yes	apixaban	No	No		No	Atrial Flutter				Yes	No	Yes	2
699	77	F	Fall by walking		Yes	Yes	No	No	No		No		No	No		No					No
700	69	M	Fall by walking		Yes	No	No	No	No		No		No	No		No					No
701	78	F	Fall by walking		Yes	No	No	No	No		No		No	No		No					No
702	86	F	Fall by walking		Yes	No	No	No	No		Yes	rivaroxaban	No	No		No	Atrial Flutter				No
703	77	F	Fall by walking		Yes	Yes	No	No	No		No		No	Yes	Acetylsalicylic acid	No	primary prevention				No
704	83	F	Fall by walking		Yes	No	No	No	No		Yes	apixaban	No	No		No	Atrial Flutter				No
705	94	M	Fall by walking		Yes	No	No	No	No		Yes	apixaban	No	No		No					No
706	90	F	Fall by walking		Yes	No	No	No	No		Yes	edoxaban	No	No		No					No
707	55	F	Fall by walking		Yes	No	No	No	No		No		No	No		No					No
708	24	M	Aggression		Yes	No	No	No	No		No		No	No		No					No
709	54	F	Fall by walking		Yes	Yes	No	No	No		No		No	No		No					No
710	94	F	Fall by walking		Yes	No	No	No	No		Yes	rivaroxaban	No	No		No	Atrial Flutter				No
711	57	F	Aggression		Yes	No	No	No	No		No		No	No		No					No
712	85	M	Aggression		Yes	No	No	No	No		No		No	Yes	Acetylsalicylic acid	No	ischemic heart disease				No
713	85	M	Fall by walking		Yes	No	No	No	No		No		No	No		No					No
714	62	M	Bicycle incident		Yes	No	No	No	No		No		No	No		No					No
715	85	F	Fall by walking		Yes	No	No	No	No		No		No	No		No					No
716	41	F	Fall by walking		Yes	Yes	No	No	No		No		No	No		No					No
717	77	F	Fall by walking		Yes	No	No	No	No		Yes	rivaroxaban	No	No		No	Thrombosis				No
718	90	F	Fall by walking		Yes	No	No	No	No		No		No	Yes	Acetylsalicylic acid	No	ischemic heart disease				No
719	45	F	Fall by walking		Yes	No	No	No	No		No		No	No		No					Yes	No	Yes	2
720	57	F	Fall by walking		Yes	Yes	No	No	No		No		No	No		No					No
721	98	F	Fall by walking		Yes	No	No	No	No		No		Yes	Yes	Acetylsalicylic acid	No	ischemic heart disease	e trombosi venosa			No
722	88	F	Fall by walking		Yes	No	No	No	No		No		No	No		No					No
723	80	F	Fall by walking		Yes	No	No	No	No		Yes	edoxaban	No	No		No	Atrial Flutter				No
724	82	F	Fall by walking		Yes	No	No	No	No		Yes	edoxaban	No	No		No	Other	pregresso ictus		1.1	No
725	80	F	Fall by walking		Yes	No	No	No	No		Yes	edoxaban	No	No		No	Atrial Flutter				No
726	88	F	Fall by walking		Yes	No	No	No	No		No		No	No		No					No
727	78	M	Fall by walking		Yes	No	No	No	No		No		No	Yes	clopidogrel	No	ischemic heart disease				No
728	32	M	Aggression		Yes	Yes	No	No	No		No		No	No		No					No
729	38	M	Aggression		Yes	No	No	No	No		No		No	No		No					No
730	79	M	Fall by walking		Yes	No	No	No	No		No		No	No		No					No			2
731	20	M	other specify	giocando a hockey contro un altro giocatore	Yes	No	No	No	No		No		No	No		No					No
732	68	F	Fall by walking		Yes	No	No	No	No		No		No	No		No					No
733	78	F	Fall by walking		Yes	No	Yes	No	No		No		No	Yes	Acetylsalicylic acid	Yes	ischemic heart disease	clopidogrel			No			3
734	90	M	Fall by walking		Yes	No	No	No	No		No		No	Yes	clopidogrel	No	ischemic heart disease				No
735	76	M	Fall by walking		Yes	Yes	No	No	No		No		No	No		No					No
736	93	F	Fall by walking		Yes	No	No	No	No		Yes	edoxaban	No	No		No					No
737	62	M	Car incident		Yes	No	No	No	No		No		No	Yes	Acetylsalicylic acid	No	ischemic heart disease				No
738	82	M	Fall by walking		Yes	No	No	No	No		No		No	Yes	Acetylsalicylic acid	No	ischemic heart disease				No
739	19	M	other specify	caduta di grave	Yes	No	No	No	No		No		No	No		No					No
740	52	M	Fall	4m	Yes	No	No	No	No		No		No	No		No					No			5
741	80	M	Fall by walking		Yes	No	No	No	No		No		No	No		No					No
742	84	F	other specify	pedone investito	Yes	No	No	No	No		No		No	No		No					Yes	Yes		5	evacuazione di ematoma sottodurale per peggioramento gcs (10)
743	28	M	Fall by walking		Yes	Yes	No	No	No		No		No	No		No					No
744	95	F	Fall by walking		Yes	No	No	No	No		Yes	apixaban	No	No		No	Atrial Flutter				No
745	78	M	Fall by walking		Yes	No	No	No	No		No		No	No		No					No
746	81	M	Fall by walking		Yes	No	No	No	No		No		No	Yes	clopidogrel	No	ischemic heart disease				No			3
747	34	F	Fall by walking		Yes	No	No	No	No		No		No	No		No					No
748	73	M	Fall by walking		Yes	No	No	No	No		No		No	Yes	Acetylsalicylic acid	No	ischemic heart disease				No
749	75	F	Fall by walking		Yes	No	No	No	No		No		No	No		No					Yes	No	Yes	4
750	77	F	Fall by walking		Yes	Yes	No	No	No		No		No	No		No					No			5
751	77	F	Fall by walking		Yes	No	No	No	No		No		No	No		No					No
752	24	M	Aggression		Yes	Yes	No	No	No		No		No	No		No					No
753	57	F	Fall by walking		Yes	No	No	No	No		No		No	No		No					No
754	70	F	Fall by walking		Yes	No	No	No	No		No		No	Yes	Acetylsalicylic acid	No	primary prevention				No
755	73	M	Fall by walking		Yes	No	No	No	No		Yes	apixaban	No	No		No	Atrial Flutter				No
756	90	F	Fall by walking		Yes	No	No	No	No		No		No	Yes	Acetylsalicylic acid	No	ischemic heart disease				No
757	83	F	Fall by walking		Yes	No	No	No	No		No		No	Yes	clopidogrel	No	ischemic heart disease				No			2
758	89	M	Fall by walking		Yes	No	No	No	No		No		No	Yes	clopidogrel	No	ischemic heart disease				No
759	52	F	Moto incident		Yes	No	No	No	No		No		No	No		No					No
760	40	M	other specify	caduto da una ruspa	Yes	No	No	No	No		No		No	No		No					No			2
761	50	M	other specify	caduta di grave	Yes	No	No	No	No		No		No	No		No					No
762	89	M	Fall by walking		Yes	No	No	No	No		No		No	Yes	Acetylsalicylic acid	No	ischemic heart disease				No
763	85	M	Fall by walking		Yes	No	No	No	Yes	acenocoumarol	No		No	Yes	Acetylsalicylic acid	No	Atrial Flutter	e cardiopatia ischemica		2.4	No
764	23	F	Car incident		Yes	Yes	No	No	No		No		No	No		No					No
765	23	M	other specify	rotolato per un dirupo	Yes	No	No	Yes	No		No		No	No		No					No
766	73	F	Fall by walking		Yes	Yes	No	No	No		Yes	rivaroxaban	No	No		No	Atrial Flutter				No
767	83	F	Fall by walking		Yes	No	No	No	Yes	acenocoumarol	No		No	No		No	Atrial Flutter			3.4	No
768	55	F	Fall by walking		Yes	No	No	No	No		No		No	No		No					No
769	42	F	Fall by walking		No	Yes	No	No	No		No		No	No		No					No
770	97	F	Fall by walking		Yes	No	No	No	No		Yes	apixaban	No	Yes	Acetylsalicylic acid	No	Atrial Flutter	e cardiopatia ischemica			No			2
771	85	F	Fall by walking		Yes	Yes	No	No	No		No		No	No		No					No
772	86	F	Fall by walking		Yes	No	No	No	No		Yes	rivaroxaban	No	No		No	Other	infarto renale pregresso di ndd			No
773	79	M	Fall by walking		Yes	No	No	No	No		No		No	Yes	Acetylsalicylic acid	No	primary prevention				No
774	87	F	Fall by walking		Yes	No	No	No	No		No		No	No		No					No
775	78	F	Fall by walking		Yes	No	No	No	No		Yes	rivaroxaban	No	No		No	pulmonary embolism		0.23	1.1	No			2
776	57	M	Fall by walking		Yes	Yes	No	No	No		Yes	rivaroxaban	No	No		No	Other	grave cardiopatia dilatativa			No			2
777	56	M	Car incident		Yes	No	No	No	No		No		No	No		No					No			3
778	86	M	Fall by walking		Yes	No	No	No	No		No		No	Yes	Acetylsalicylic acid	No	ischemic heart disease				No			2
779	54	F	Bicycle incident		Yes	No	No	No	No		No		No	No		No					No
780	21	M	other specify	caduta in snowboard	Yes	No	No	No	No		No		No	No		No					No
781	74	F	Fall by walking		Yes	No	No	No	No		No		No	No		No					No
782	54	F	Fall by walking		Yes	No	No	No	No		No		No	No		No					No
783	71	F	Fall by walking		Yes	No	No	No	No		No		No	No		No					No
784	94	F	Fall by walking		Yes	No	No	No	Yes	acenocoumarol	No		No	No		No				2.5	No
785	50	F	Fall by walking		Yes	No	No	No	No		No		No	No		No					No
786	56	F	Fall by walking		Yes	Yes	No	No	No		No		No	No		No					No			2
787	70	M	Fall by walking		Yes	No	No	No	No		No		No	Yes	Acetylsalicylic acid	Yes		clopidogrel			No
788	71	F	Fall by walking		Yes	No	No	No	No		Yes	edoxaban	No	No		No	Other	pregresso ictus			No
789	19	M	Fall by walking		Yes	No	No	No	No		No		No	No		No					No
790	73	F	Fall by walking		Yes	No	No	No	No		No		No	Yes	Acetylsalicylic acid	No	ischemic heart disease				No
791	85	M	Fall by walking		Yes	No	No	No	No		No		No	No		No					No
792	22	F	Car incident		Yes	No	No	No	No		No		No	No		No					No
793	88	M	Fall by walking		Yes	No	No	No	No		No		No	Yes	clopidogrel	No	ischemic heart disease				No
794	91	F	Fall by walking		Yes	No	No	No	No		No		No	Yes	Acetylsalicylic acid	No	ischemic heart disease				No
795	21	F	Fall by walking		Yes	No	No	No	No		No		No	No		No					No
796	83	F	Fall by walking		Yes	No	No	No	No		No		No	No		No					No
797	84	F	Fall by walking		Yes	No	No	No	Yes	acenocoumarol	No		No	No		No				2.7	No
798	68	F	Car incident		Yes	No	No	No	No		No		No	No		No					No
799	74	M	other specify	caduta in circostanze non chiare	Yes	Yes	No	No	No		No		No	No		No					No
800	63	M	Fall by walking		Yes	Yes	No	No	No		No		No	No		No					No
801	51	M	Fall by walking		Yes	Yes	No	No	No		No		No	No		No					No
802	45	F	other specify	caduta da cavallo	Yes	No	No	No	No		No		No	No		No					No
803	32	M	Fall by walking		Yes	No	No	No	No		No		No	No		No					No
804	45	F	Fall by walking		Yes	No	No	No	No		No		No	No		No					No
805	37	M	Fall by walking		Yes	Yes	No	No	No		No		No	No		No					No
806	50	F	Fall by walking		Yes	No	No	No	No		No		No	No		No					No
807	82	M	Fall by walking		Yes	No	No	No	No		No		No	Yes	Acetylsalicylic acid	No	ischemic heart disease				No
808	68	M	Car incident		Yes	No	No	No	No		No		No	Yes	Acetylsalicylic acid	No	ischemic heart disease				No
809	23	M	other specify	caduta di grave (sasso da elicottero)	Yes	No	No	No	No		No		No	No		No					No
810	18	F	other specify	scontro di testa durante sport	Yes	No	No	No	No		No		No	No		No					No
811	36	M	Car incident		Yes	No	No	No	No		No		No	No		No					No
812	63	M	Fall by walking		Yes	No	No	No	No		No		No	No		No					No
813	44	M	other specify	impatto ad elevata cinetica con teleferica	Yes	No	No	No	No		No		No	No		No					No
814	92	F	Fall by walking		Yes	No	No	No	No		No		No	No		No					No
815	69	M	Fall by walking		Yes	Yes	No	No	No		No		No	No		No					No
816	85	F	Fall by walking		Yes	No	No	No	No		Yes	rivaroxaban	No	Yes	Acetylsalicylic acid		ischemic heart disease	e arteriopatia arti inferiori			No
817	35	M	Aggression		Yes	No	No	No	No		No		No	No		No					No
818	99	F	Fall by walking		Yes	No	No	No	No		No		No	Yes	Acetylsalicylic acid	No	primary prevention				No
819	73	M	Fall by walking		Yes	Yes	No	No	No		No		No	Yes	Acetylsalicylic acid	No	primary prevention				No
820	56	M	Fall by walking		Yes	No	No	No	No		No		No	No		No					No
821	45	M	Car incident		Yes	No	No	No	No		No		No	No		No					No
822	53	M	Moto incident		Yes	No	No	No	No		No		No	No		No					No			10
823	70	M	Fall by walking		Yes	No	No	No	No		No		No	No		No					No			3
824	36	M	Car incident		Yes	No	No	No	No		No		No	No		No					No
825	95	F	Fall by walking		Yes	No	No	No	No		No		No	No		No					No
826	18	F	Fall by walking		Yes	No	No	No	No		No		No	No		No					No
827	59	M	Fall	4 m	No	No	No	No	No		No		No	Yes	Acetylsalicylic acid	No	ischemic heart disease				No			5
828	54	M	Fall by walking		Yes	Yes	No	No	No		No		No	No		No					No
829	61	F	Fall by walking		Yes	Yes	No	No	No		No		No	No		No					Yes	No	Yes	4
830	86	F	Fall by walking		Yes	No	No	No	No		Yes	apixaban	No	No		No	Other	pregresso ictus		1.5	No			2
831	84	F	Fall by walking		Yes	No	No	No	No		No		No	Yes	Acetylsalicylic acid	No	primary prevention				No
832	45	M	Aggression		Yes	No	No	No	No		No		No	No		No					No	No	Yes	3
833	43	M	Fall by walking		Yes	No	No	No	No		No		No	No		No					No
834	72	M	Fall by walking		Yes	No	No	No	No		Yes	rivaroxaban	No	No		No	Atrial Flutter			4.1	No
835	36	M	Moto incident		Yes	No	No	No	No		No		No	No		No					No
836	72	F	Fall by walking		Yes	No	No	No	No		No		No	No		No					No
837	18	M	other specify	incidente sportivo	Yes	No	No	No	No		No		No	No		No					No
838	42	F	Fall by walking		Yes	No	No	No	No		No		No	No		No					No
839	81	F	Fall by walking		Yes	No	No	No	No		No		No	No		No					No
840	34	M	Fall by walking		Yes	Yes	No	No	No		No		No	No		No					No
841	61	F	Fall by walking		Yes	Yes	No	No	No		No		No	No		No					No
842	31	F	Aggression		Yes	No	No	No	No		No		No	No		No					No
843	91	F	Fall by walking		Yes	No	No	No	No		No		No	Yes	Acetylsalicylic acid	No	ischemic heart disease				No
844	85	F	Fall by walking		Yes	No	No	No	No		No		No	Yes	Acetylsalicylic acid	No	ischemic heart disease				No
845	70	F	Aggression		Yes	No	No	No	No		No		No	No		No					No
846	60	M	Fall by walking		Yes	No	No	No	No		No		No	No		No					No
847	77	F	Fall by walking		Yes	Yes	No	No	No		No		No	No		No					No
848	96	F	Fall by walking		Yes	No	No	No	No		No		No	No		No					No
849	87	F	Fall by walking		Yes	No	No	No	No		Yes	apixaban	No	No		No	Atrial Flutter				No			2
850	49	F	Fall by walking		Yes	No	Yes	Yes	No		No		No	No		No					No
851	98	F	Fall by walking		Yes	No	No	No	No		Yes	apixaban	No	No		No	Atrial Flutter				No
852	74	M	Fall by walking		Yes	No	No	No	Yes	acenocoumarol	No		No	No		No	Atrial Flutter			1.8	No
853	91	M	Fall by walking		Yes	No	No	No	No		No		No	No		No					No
854	57	M	Fall by walking		Yes	No	No	No	Yes	warfarin	No		No	No		No	Atrial Flutter				No
855	37	M	Car incident		Yes	Yes	No	No	No		No		No	No		No					No
856	64	F	Fall by walking		Yes	No	No	No	No		No		No	No		No					No
857	65	M	Fall by walking		Yes	Yes	No	No	No		No		No	No		No					No
858	42	F	Fall by walking		Yes	No	No	No	No		No		No	No		No					No
859	88	F	Fall by walking		No	No	No	No	No		Yes	rivaroxaban	No	No		No	Atrial Flutter				No
860	91	F	Fall by walking		No	No	No	No	No		Yes	apixaban	No	No		No	Atrial Flutter				No
861	81	F	Fall by walking		Yes	No	No	No	Yes	acenocoumarol	No		No	No		No	Atrial Flutter			1.7	No			3
862	83	M	Fall by walking		No	No	No	No	No		Yes	edoxaban	No	No		No	Atrial Flutter				No			2
863	90	F	Fall by walking		No	No	No	No	No		Yes	apixaban	No	No		No	Atrial Flutter				No
864	72	M	Fall by walking		Yes	No	No	No	No		No		No	Yes	Acetylsalicylic acid	No	ischemic heart disease				No			3
865	61	F	Fall	una rampa di scale	Yes	No	No	No	No		No		No	No		No					No
866	79	M	Fall by walking		Yes	No	No	No	No		Yes	rivaroxaban	No	No		No	Atrial Flutter				No
867	82	F	Fall	rampa di scale	Yes	No	No	No	No		No		No	No		No		piccolo ematoma sottodurale			Yes	No	Yes	4
868	78	M	Fall by walking		Yes	No	No	No	Yes	warfarin	No		No	No		No	Atrial Flutter				No
869	77	M	Fall by walking		Yes	No	No	No	No		No		No	Yes	Acetylsalicylic acid	No	ischemic heart disease				No
870	88	M	Fall by walking		Yes	No	No	No	No		No		No	Yes	Acetylsalicylic acid	No	ischemic heart disease				No
871	51	M	Moto incident		Yes	No	No	No	No		No		No	No		No					No			3
872	76	F	Fall by walking		Yes	No	No	No	No		No		No	Yes	Acetylsalicylic acid	No	primary prevention				No			4
873	58	M	Fall by walking		No	No	No	No	No		Yes	apixaban	No	No		No	Atrial Flutter				No
874	60	M	Fall by walking		Yes	No	No	No	No		No		No	No		No					No
875	29	M	Aggression		Yes	No	No	No	No		No		No	No		No					No
876	42	M	Aggression		Yes	No	No	No	No		No		No	No		No					No
877	20	M	Car incident		Yes	No	No	No	No		No		No	No		No					No
878	29	M	Car incident		Yes	No	No	No	No		No		No	No		No					No
879	80	M	Fall by walking		Yes	No	No	No	No		No		No	No		No					No
880	85	F	Fall by walking		No	No	No	No	Yes	warfarin	No		No	No		No	Atrial Flutter			1.9	No
881	63	F	Fall by walking		Yes	Yes	No	No	No		No		No	No		No					Yes	No	Yes	3
882	28	M	Moto incident		Yes	No	No	No	No		No		No	No		No					No
883	42	F	Fall by walking		Yes	Yes	No	Yes	No		No		No	No		No					No
884	50	F	Fall by walking		Yes	No	No	No	No		No		No	No		No					No
885	75	M	Fall by walking		Yes	No	No	No	No		No		No	Yes	Acetylsalicylic acid	No	ischemic heart disease				No
886	87	F	Fall by walking		Yes	No	No	No	No		No		No	No		No					No			10
887	89	F	Fall by walking		Yes	No	No	No	No		Yes	apixaban	No	No		No	Atrial Flutter				No
888	92	F	Fall by walking		Yes	No	No	No	No		No		No	No		No					No
889	85	F	Fall by walking		Yes	No	No	No	No		No		No	Yes	Acetylsalicylic acid	No	primary prevention				No
890	49	M	Fall by walking		Yes	No	No	No	No		No		No	No		No					No
891	46	M	Fall by walking		Yes	No	No	No	No		No		No	No		No					No
892	68	M	Fall by walking		Yes	No	No	No	No		Yes	apixaban	No	No		No	Atrial Flutter				No
893	37	F	Fall by walking		Yes	No	No	No	No		No		No	No		No					No
894	46	F	Fall by walking		Yes	No	No	No	No		No		No	No		No					No
895	77	M	Fall by walking		Yes	No	No	No	No		No		No	Yes	Acetylsalicylic acid	No	ischemic heart disease				No
896	87	M	Fall by walking		Yes	No	No	No	Yes	warfarin	No		No	No		No				1.2	No
897	64	F	Fall by walking		Yes	Yes	No	No	No		No		No	Yes	Acetylsalicylic acid	No	ischemic heart disease				No
898	21	M	Moto incident		Yes	No	No	No	No		No		No	No		No					No
899	81	F	Fall by walking		Yes	No	No	No	No		Yes	rivaroxaban	No	Yes	clopidogrel	No	ischemic heart disease	e FA		1.9	No
900	57	F	Fall by walking		Yes	Yes	No	No	No		No		No	No		No					No
901	85	F	Fall	6m	Yes	No	No	No	No		No		No	No		No					Yes	No	Yes	5
902	39	M	Fall by walking		Yes	Yes	No	Yes	No		No		No	No		No					No
903	59	M	Fall by walking		No	No	No	No	No		No		No	Yes	Acetylsalicylic acid	No	ischemic heart disease				No
904	87	F	Fall by walking		Yes	No	No	No	No		Yes	rivaroxaban	No	No		No	Atrial Flutter				No
905	62	F	Fall by walking		Yes	No	No	No	Yes	warfarin	No		No	No		No	pulmonary embolism			5.6	No
906	79	M	Fall by walking		Yes	No	No	No	No		No		No	No		No					No
907	67	M	Moto incident		Yes	No	No	No	No		No		No	No		No					Yes	No	Yes	4
908	82	M	Fall by walking		No	No	No	No	No		Yes	apixaban	No	No		No	Atrial Flutter				No
909	24	M	Fall by walking		Yes	Yes	No	No	No		No		No	No		No					No
910	31	M	Fall by walking		Yes	No	No	No	No		No		No	No		No					No
911	87	F	Fall by walking		Yes	No	No	No	No		No		No	No		No					No
912	70	F	Fall by walking		Yes	No	No	No	No		No		No	Yes	Acetylsalicylic acid	No	ischemic heart disease				No
913	90	F	Fall by walking		Yes	No	No	No	No		No		No	Yes	Acetylsalicylic acid	No					No			5
914	76	M	Fall by walking		Yes	No	No	No	No		No		No	Yes	Acetylsalicylic acid	No	ischemic heart disease				No
915	34	M	Fall by walking		Yes	Yes	No	Yes	No		No		No	No		No					No
916	65	M	Fall by walking		Yes	Yes	No	No	No		No		No	No		No					No
917	46	F	Bicycle incident		Yes	No	No	No	No		No		No	No		No					No
918	72	F	Fall by walking		Yes	No	No	No	No		No		No	No		No					No
919	80	M	Fall by walking		Yes	No	No	No	Yes	acenocoumarol	No		No	No			Atrial Flutter			1.7	No
920	83	F	Fall by walking		Yes	No	No	No	No		Yes	apixaban	No	No		No	Atrial Flutter				No
921	24	M	Car incident		Yes	No	No	No	No		No		No	No		No					No			3
922	97	M	Fall by walking		Yes	No	No	No	No		No		No	Yes	Acetylsalicylic acid	No	ischemic heart disease				No			2
923	65	M	Fall	2m	Yes	No	No	No	No		No		No	No		No					No
924	33	M	Aggression		Yes	No	No	No	No		No		No	No		No					No
925	78	M	Fall by walking		Yes	No	No	No	No		No		No	No		No					No
926	41	M	Aggression		Yes	No	No	No	No		No		No	No		No					No
927	81	M	Fall by walking		Yes	No	No	No	No		No		No	Yes	clopidogrel	No	ischemic heart disease				No			3
928	90	F	Fall by walking		Yes	No	No	No	No		Yes	apixaban	No	No		No	Atrial Flutter				No
929	85	F	Fall by walking		Yes	No	No	No	Yes	acenocoumarol	No		No	No		No					No
930	73	F	Fall by walking		Yes	No	No	No	No		No		No	No		No					No
931	59	M	Moto incident		Yes	No	No	No	No		No		No	No		No					No
932	73	M	other specify	caduto dal letto	No	No	No	No	No		Yes	apixaban	No	No		No	Atrial Flutter				No
933	26	F	Fall by walking		Yes	No	No	No	No		No		No	No		No					No
934	85	F	Fall by walking		Yes	No	No	No	No		Yes	rivaroxaban	No	No		No	Atrial Flutter				No
935	91	F	Fall by walking		No	No	No	No	No		Yes	rivaroxaban	No	No		No	Atrial Flutter				No
936	89	F	Fall by walking		No	No	No	No	No		Yes	rivaroxaban	No	No		No	Atrial Flutter				No
937	60	F	Fall by walking		Yes	No	No	No	No		No		No	No		No					No
938	43	M	Fall	2m	Yes	No	No	No	No		No		No	No		No					No
939	58	M	Fall	una scalinata circa 3 m	Yes	Yes	No	No	No		No		No	No		No					No
940	80	F	Fall by walking		Yes	No	No	No	No		Yes	apixaban	No	No		No	Thrombosis				No			7
941	84	M	Fall by walking		No	No	No	No	No		Yes	rivaroxaban	No	No		No	Atrial Flutter				No
942	65	M	Fall	3m	Yes	No	No	No	No		No		No	No		No					No
943	64	M	Fall by walking		Yes	Yes	No	No	No		Yes	apixaban	No	No		No	Atrial Flutter				No	No	No
944	49	M	Fall by walking		Yes	Yes	No	No	No		No		No	No		No					No
945	27	F	Fall	circa 3 m	Yes	No	No	No	No		No		No	No		No					No
946	51	M	Aggression		Yes	No	No	No	No		No		No	No		No					No
947	97	F	Fall by walking		Yes	No	No	No	No		No		No	No		No					No
948	79	F	Fall by walking		Yes	No	No	No	No		No		No	No		No					No
949	30	M	Fall	4m	Yes	No	No	No	No		No		No	No		No					No
950	91	F	Fall by walking		No	No	No	No	No		Yes	apixaban	No	Yes	Acetylsalicylic acid	No	ischemic heart disease	e FA			No			tornata il giorno dopo seconda tc negativa
951	77	M	Fall by walking		Yes	No	No	No	Yes	acenocoumarol	No		No	Yes	Acetylsalicylic acid	No	ischemic heart disease	e FA		2.2	No			7
952	48	F	Fall by walking		Yes	No	No	No	No		No		No	No		No					No
953	94	F	Fall by walking		Yes	No	No	No	No		No		No	No		No					No
954	84	M	Fall by walking		Yes	No	No	No	No		No		No	Yes	Acetylsalicylic acid	No	ischemic heart disease				No
955	84	M	Fall by walking		Yes	No	No	No	No		Yes	rivaroxaban	No	Yes	clopidogrel	No	ischemic heart disease	e fa			No			5
956	68	F	Fall by walking		Yes	No	No	No	No		No		No	No		No					Yes	No	Yes	3
957	79	M	Fall by walking		Yes	No	No	No	No		No		No	Yes	clopidogrel	No	ischemic heart disease				No
958	78	M	Fall by walking		No	No	No	No	No		No		No	Yes	Acetylsalicylic acid	No	ischemic heart disease				No
959	85	F	Fall by walking		Yes	No	No	No	No		No		No	Yes	Acetylsalicylic acid	No	primary prevention				No
960	86	F	Fall by walking		No	No	No	No	No		No		No	Yes	clopidogrel	No	ischemic heart disease				No
961	83	F	Fall by walking		Yes	No	No	No	No		No		No	Yes	Acetylsalicylic acid	No	primary prevention				No
962	49	M	Fall by walking		Yes	No	No	No	No		No		No	No		No					No
963	95	F	Fall by walking		Yes	No	No	No	No		No		No	Yes	Acetylsalicylic acid	No	ischemic heart disease				No
964	85	M	Fall by walking		Yes	No	No	No	No		Yes	apixaban	No	Yes	Acetylsalicylic acid	No	Atrial Flutter	e cpi; pregresso ematoma sottodurale			Yes	No	Yes
965	86	M	Fall by walking		Yes	No	No	No	No		No		No	Yes	clopidogrel	No	ischemic heart disease				No
966	49	M	Fall by walking		Yes	Yes	No	No	No		No		No	No		No					No
967	39	M	Fall by walking		Yes	No	No	No	No		No		No	No		No					No
968	46	F	Fall by walking		Yes	No	No	No	No		No		No	No		No					No
969	91	F	Fall by walking		No	No	No	No	No		Yes	rivaroxaban	No	No		No	Atrial Flutter				No			6
970	70	M	Fall	1.5m	Yes	No	No	No	No		No		No	No		No					No
971	79	F	Fall by walking		No	No	No	No	No		No		No	Yes	Acetylsalicylic acid	Yes	ischemic heart disease	clopidogrel			No
972	79	M	Fall by walking		Yes	No	No	No	No		No		No	No		No					No
973	46	M	Moto incident		Yes	No	No	No	No		No		No	No		No					No
974	74	M	Fall by walking		Yes	No	No	No	No		Yes	rivaroxaban	No	No		No	Atrial Flutter				No
975	55	F	Fall by walking		Yes	No	No	No	No		Yes	rivaroxaban	No	No		No	Atrial Flutter				No
976	74	M	Car incident		Yes	No	No	No	No		No		No	No		No					No
977	81	M	Fall by walking		Yes	No	No	No	No		Yes	rivaroxaban	No	No		No	Atrial Flutter				No
978	51	M	other specify	caduta di grave	Yes	No	No	No	No		No		No	No		No					No
979	56	M	Fall by walking		Yes	No	No	No	No		No		No	No		No					No
980	93	F	Fall by walking		No	No	No	No	Yes	acenocoumarol	No		No	No		No	Atrial Flutter			1.6	No
981	84	M	Fall by walking		Yes	No	No	No	No		No		No	Yes	Acetylsalicylic acid	No	ischemic heart disease				No
982	73	M	Fall by walking		Yes	No	No	No	Yes	warfarin	No		No	Yes	Acetylsalicylic acid	No	Atrial Flutter	#NAME?		2	No
983	94	M	Fall by walking		Yes	No	No	No	No		No		No	Yes	clopidogrel	No	ischemic heart disease				No			3
984	78	M	Car incident		Yes	No	No	No	No		No		No	Yes	Acetylsalicylic acid	No	ischemic heart disease				No			2
985	82	F	Fall by walking		Yes	No	No	No	No		No		No	Yes	Acetylsalicylic acid	No	ischemic heart disease				No
986	79	F	Fall by walking		Yes	No	No	No	No		Yes	edoxaban	No	No		No	Atrial Flutter				No
987	22	M	Aggression		Yes	Yes	No	No	No		No		No	No		No					No
988	90	M	Fall by walking		Yes	No	No	No	No		Yes	apixaban	No	No		No	Atrial Flutter				No
989	89	M	Fall by walking		Yes	No	No	No	No		Yes	apixaban	No	No		No	Atrial Flutter				No
990	77	M	Fall by walking		Yes	No	No	No	No		Yes	rivaroxaban	No	No		No	Atrial Flutter				No
991	36	M	Bicycle incident		Yes	Yes	No	No	No		No		No	No		No					Yes	No	Yes	5
992	89	M	Fall by walking		Yes	No	No	No	No		No		No	Yes	Acetylsalicylic acid	No	ischemic heart disease				No			2
993	73	M	Fall by walking		Yes	No	No	No	No		No		No	Yes	Acetylsalicylic acid	No	primary prevention				No
994	83	F	Fall by walking		Yes	No	No	No	No		Yes	rivaroxaban	Yes	Yes	Acetylsalicylic acid	No	Atrial Flutter	e cardiopatia ischemica			No
995	82	M	Fall by walking		Yes	No	No	No	Yes	acenocoumarol	No		No	No		No	Atrial Flutter			2.5	No
996	79	M	Fall by walking		Yes	No	No	No	Yes	warfarin	No		No	No		No	Atrial Flutter				No
997	80	F	other specify	anta armadio	Yes	No	No	No	No		Yes	edoxaban	No	No		No	Atrial Flutter				No
998	80	M	Fall by walking		Yes	Yes	No	No	No		No		No	No		No					No
999	87	F	Fall by walking		Yes	No	No	No	No		Yes	apixaban	No	No		No	Atrial Flutter				No
1000	76	F	Fall by walking		Yes	No	No	No	Yes	acenocoumarol	No		No	No		No	Other	les con ab antifosfolipidi		1.8	No
1001	96	F	Fall by walking		No	No	No	No	No		Yes	rivaroxaban	No	No		No	Atrial Flutter				No
1002	79	F	Fall by walking		Yes	No	No	No	No		No		No	Yes	Acetylsalicylic acid	No	ischemic heart disease				No
1003	82	F	Fall by walking		Yes	No	No	No	No		Yes	edoxaban	No	No		No	Atrial Flutter				No
1004	78	M	Fall by walking		Yes	No	No	No	No		No		No	Yes	Acetylsalicylic acid	No	ischemic heart disease				No
1005	94	F	Fall by walking		Yes	No	No	No	No		No		No	Yes	clopidogrel	No	ischemic heart disease				No
1006	91	F	Fall by walking		Yes	No	No	No	No		Yes	apixaban	No	No		No	Atrial Flutter				Yes	No	Yes	3
1007	76	F	Fall by walking		Yes	No	No	No	No		No		No	Yes	Acetylsalicylic acid	No	primary prevention				No
1008	85	F	Fall by walking		Yes	No	No	No	No		No		No	Yes	Acetylsalicylic acid	No	primary prevention				No
1009	55	M	Fall by walking		No	No	No	No	No		Yes	apixaban	No	No		No	pulmonary embolism				No
1010	93	M	Fall by walking		Yes	No	No	No	No		No		No	Yes	Acetylsalicylic acid	No	ischemic heart disease				No
1011	87	M	Fall by walking		Yes	No	No	No	No		Yes	apixaban	No	No		No	Atrial Flutter				No
1012	73	M	Fall by walking		Yes	No	No	No	No		Yes	rivaroxaban	No	No		No	Thrombosis				No
1013	83	M	Fall	20 gradini	Yes	No	No	No	No		No		No	Yes	Acetylsalicylic acid	No	ischemic heart disease				No
1014	81	F	Fall by walking		Yes	No	No	No	No		Yes	rivaroxaban	No	Yes	Acetylsalicylic acid	No	ischemic heart disease	e TVP		1.3	No			2
1015	86	F	Fall by walking		Yes	No	No	No	No		Yes	rivaroxaban	No	Yes	clopidogrel	No	ischemic heart disease	e FA		1.3	No			2
1016	84	M	Fall by walking		Yes	No	No	No	No		Yes	apixaban	No	No		No	Atrial Flutter		137 (ben anticoagulato)		Yes			10
1017	87	M	Fall by walking		Yes	No	No	No	No		Yes	rivaroxaban	No	No		No	Thrombosis	15 mg		1.1	No

## Sheet: non eleggibili
1
2
3
4
5
6
7
8
9
10
11
12
13
14
15
16
17
18
19
20
